# Supplementary material for: Covalently bridging graphene edges for improving mechanical and electrical properties of fibers
Source: Nat Commun. 2024 Jun 7;15:4880. doi: 10.1038/s41467-024-49270-5 (PMC11161649; doi:10.1038/s41467-024-49270-5)
Supplement: Supplementary file 4 — Source Data [file 41467_2024_49270_MOESM4_ESM.zip]

Archive with 3 entries (3 files):
- Source_Data_Fig._2.xlsx
- Source_Data_Fig._3.xlsx
- Source_Data_Fig._4.xlsx
