# Supplementary material for: Covalently bridging graphene edges for improving mechanical and electrical properties of fibers
Source: Nat Commun. 2024 Jun 7;15:4880. doi: 10.1038/s41467-024-49270-5 (PMC11161649; doi:10.1038/s41467-024-49270-5)
Supplement: Supplementary file 4 — Source Data [file 41467_2024_49270_MOESM4_ESM.zip › Source_Data_Fig._2.xlsx]

## Sheet: Figure 2g
Figure 2g
WAXS pattern of graphene-amide fiber
Meridional			Equatorial
q (Å-1)	Intensity		q (Å-1)	Intensity
0.5032	11.2359		0.5032	1.1994
0.50853	11.0714		0.50853	4.05781
0.51385	10.8611		0.51385	5.40258
0.51918	10.4455		0.51918	5.22881
0.5245	9.90269		0.5245	4.629
0.52983	9.3766		0.52983	4.35616
0.53515	8.94482		0.53515	4.41125
0.54048	8.59453		0.54048	4.42292
0.5458	8.4251		0.5458	4.4448
0.55113	8.37854		0.55113	4.45054
0.55645	8.19442		0.55645	4.42515
0.56178	8.14435		0.56178	4.35922
0.5671	8.1279		0.5671	4.26441
0.57243	8.08536		0.57243	4.15395
0.57775	8.01973		0.57775	4.04087
0.58308	8.06746		0.58308	3.92905
0.5884	8.13245		0.5884	3.83321
0.59373	8.08016		0.59373	3.74413
0.59905	7.85843		0.59905	3.66029
0.60438	7.67014		0.60438	3.58144
0.6097	7.69077		0.6097	3.52325
0.61503	7.62759		0.61503	3.4952
0.62035	7.42665		0.62035	3.53033
0.62568	7.34091		0.62568	3.63724
0.631	7.1203		0.631	3.81429
0.63633	6.78823		0.63633	4.03453
0.64165	6.44967		0.64165	4.27069
0.64698	6.26748		0.64698	4.47225
0.6523	6.28488		0.6523	4.61182
0.65763	6.41836		0.65763	4.67884
0.66295	6.51719		0.66295	4.66819
0.66828	6.56506		0.66828	4.57011
0.6736	6.57323		0.6736	4.41673
0.67893	6.47038		0.67893	4.25553
0.68425	6.36511		0.68425	4.11893
0.68958	6.27363		0.68958	4.00066
0.6949	6.09089		0.6949	3.72661
0.70023	5.87705		0.70023	3.73524
0.70555	5.76524		0.70555	3.74441
0.71088	5.90359		0.71088	3.7541
0.7162	6.28846		0.7162	3.76433
0.72153	6.56856		0.72153	3.77509
0.72685	6.57024		0.72685	3.78638
0.73218	6.36606		0.73218	3.7982
0.7375	6.10938		0.7375	3.81056
0.74283	5.95378		0.74283	3.82344
0.74815	5.79638		0.74815	3.83686
0.75348	5.55904		0.75348	3.85081
0.7588	5.36114		0.7588	3.86529
0.76413	5.33408		0.76413	3.88031
0.76945	5.52393		0.76945	3.89585
0.77477	5.75311		0.77477	3.91193
0.7801	6.00451		0.7801	3.92854
0.78542	6.10499		0.78542	3.94568
0.79075	6.10957		0.79075	3.96335
0.79607	6.24636		0.79607	3.98155
0.8014	6.32461		0.8014	4.00029
0.80672	6.44733		0.80672	4.01779
0.81205	6.49544		0.81205	4.03513
0.81737	6.40819		0.81737	4.05433
0.8227	6.56076		0.8227	4.07639
0.82802	6.63155		0.82802	4.10188
0.83335	6.60583		0.83335	4.13089
0.83867	6.47011		0.83867	4.16354
0.844	6.41004		0.844	4.19972
0.84932	6.39433		0.84932	4.23869
0.85465	6.38625		0.85465	4.27917
0.85997	6.30132		0.85997	4.31923
0.8653	6.06188		0.8653	4.35715
0.87062	6.20849		0.87062	4.39167
0.87595	6.26703		0.87595	4.42246
0.88127	6.41955		0.88127	4.44977
0.8866	6.72358		0.8866	4.47418
0.89192	6.74398		0.89192	4.49666
0.89725	6.68103		0.89725	4.51875
0.90257	6.52099		0.90257	4.543
0.9079	6.49529		0.9079	4.57122
0.91322	6.6093		0.91322	4.60283
0.91855	6.67604		0.91855	4.63592
0.92387	6.58572		0.92387	4.66848
0.9292	6.64514		0.9292	4.69907
0.93452	6.83764		0.93452	4.72657
0.93985	6.83908		0.93985	4.75053
0.94517	6.96785		0.94517	4.77063
0.9505	7.04937		0.9505	4.78713
0.95582	6.86453		0.95582	4.80124
0.96115	6.85367		0.96115	4.81414
0.96647	6.94092		0.96647	4.82601
0.9718	7.06835		0.9718	4.83623
0.97712	7.32676		0.97712	4.84423
0.98245	7.42082		0.98245	4.85006
0.98777	7.26829		0.98777	4.85468
0.9931	7.13458		0.9931	4.85939
0.99842	7.08491		0.99842	4.86522
1.00375	6.91596		1.00375	4.87286
1.00907	6.77833		1.00907	4.88261
1.0144	6.59266		1.0144	4.89554
1.01972	6.31704		1.01972	4.91332
1.02505	6.29488		1.02505	4.93682
1.03037	6.24952		1.03037	4.96506
1.0357	6.0577		1.0357	4.99679
1.04102	6.05622		1.04102	5.03154
1.04635	6.02627		1.04635	5.06862
1.05167	6.08116		1.05167	5.10707
1.057	6.32477		1.057	5.14568
1.06232	6.80558		1.06232	5.18379
1.06765	7.002		1.06765	5.22129
1.07297	7.22902		1.07297	5.25833
1.0783	7.51518		1.0783	5.2956
1.08362	7.75968		1.08362	5.3337
1.08894	7.79666		1.08894	5.37269
1.09427	7.73964		1.09427	5.41171
1.09959	7.66564		1.09959	5.44917
1.10492	7.66895		1.10492	5.48253
1.11024	7.63268		1.11024	5.50895
1.11557	7.48042		1.11557	5.5264
1.12089	7.5379		1.12089	5.534
1.12622	7.79616		1.12622	5.53217
1.13154	7.88151		1.13154	5.52308
1.13687	7.92193		1.13687	5.50989
1.14219	8.15828		1.14219	5.49658
1.14752	8.40359		1.14752	5.48655
1.15284	8.59827		1.15284	5.48163
1.15817	8.84977		1.15817	5.48112
1.16349	9.06968		1.16349	5.48218
1.16882	9.19294		1.16882	5.48081
1.17414	9.12309		1.17414	5.47336
1.17947	9.00685		1.17947	5.45758
1.18479	9.0508		1.18479	5.43355
1.19012	9.02873		1.19012	5.40385
1.19544	8.9669		1.19544	5.37298
1.20077	8.89415		1.20077	5.34527
1.20609	9.07045		1.20609	5.32447
1.21142	9.36094		1.21142	5.31316
1.21674	9.69797		1.21674	5.3121
1.22207	9.89042		1.22207	5.32038
1.22739	9.82863		1.22739	5.33634
1.23272	10.1579		1.23272	5.35829
1.23804	10.42		1.23804	5.38455
1.24337	10.5937		1.24337	5.4138
1.24869	10.7319		1.24869	5.44544
1.25402	10.8904		1.25402	5.47968
1.25934	10.9818		1.25934	5.51707
1.26467	10.9447		1.26467	5.55851
1.26999	10.9385		1.26999	5.60517
1.27532	10.9077		1.27532	5.6571
1.28064	10.8137		1.28064	5.71236
1.28597	10.5289		1.28597	5.76736
1.29129	10.2707		1.29129	5.81852
1.29662	10.3772		1.29662	5.8627
1.30194	10.639		1.30194	5.89766
1.30727	10.9235		1.30727	5.92222
1.31259	11.19		1.31259	5.93615
1.31792	11.5245		1.31792	5.9411
1.32324	11.7005		1.32324	5.94095
1.32857	11.7591		1.32857	5.94045
1.33389	11.9424		1.33389	5.9438
1.33922	12.289		1.33922	5.95225
1.34454	12.5887		1.34454	5.9653
1.34987	12.645		1.34987	5.98103
1.35519	12.6918		1.35519	5.9981
1.36052	12.6872		1.36052	6.01423
1.36584	12.9753		1.36584	6.02669
1.37117	13.1459		1.37117	6.03335
1.37649	13.3352		1.37649	6.034
1.38182	13.6359		1.38182	6.03089
1.38714	13.5545		1.38714	6.02742
1.39247	13.7135		1.39247	6.02631
1.39779	14.0113		1.39779	6.0297
1.40311	14.405		1.40311	6.03884
1.40844	14.6581		1.40844	6.05524
1.41376	14.6733		1.41376	6.0793
1.41909	14.8256		1.41909	6.11081
1.42441	14.955		1.42441	6.1478
1.42974	14.9675		1.42974	6.18808
1.43506	15.0787		1.43506	6.23056
1.44039	15.2414		1.44039	6.27507
1.44571	15.2596		1.44571	6.32175
1.45104	15.206		1.45104	6.36961
1.45636	15.5368		1.45636	6.41697
1.46169	15.5557		1.46169	6.4617
1.46701	15.6111		1.46701	6.5023
1.47234	15.9467		1.47234	6.53786
1.47766	16.281		1.47766	6.56756
1.48299	16.6146		1.48299	6.59037
1.48831	17.0304		1.48831	6.60491
1.49364	17.2605		1.49364	6.61035
1.49896	17.5779		1.49896	6.60716
1.50429	17.913		1.50429	6.59698
1.50961	18.1519		1.50961	6.58211
1.51494	18.5187		1.51494	6.5643
1.52026	18.8031		1.52026	6.54534
1.52559	18.7801		1.52559	6.52685
1.53091	19.0011		1.53091	6.51081
1.53624	19.4601		1.53624	6.49783
1.54156	19.8349		1.54156	6.48717
1.54689	20.2705		1.54689	6.47716
1.55221	21.1143		1.55221	6.46563
1.55754	22.1003		1.55754	6.45174
1.56286	23.2408		1.56286	6.43624
1.56819	24.3187		1.56819	6.42116
1.57351	25.1629		1.57351	6.40774
1.57884	25.8921		1.57884	6.39734
1.58416	26.5272		1.58416	6.39206
1.58949	27.1731		1.58949	6.39328
1.59481	27.9682		1.59481	6.40074
1.60014	28.6277		1.60014	6.41168
1.60546	29.4207		1.60546	6.42266
1.61079	30.0364		1.61079	6.43136
1.61611	31.1477		1.61611	6.43669
1.62144	32.7047		1.62144	6.43841
1.62676	34.219		1.62676	6.43634
1.63209	35.6134		1.63209	6.43159
1.63741	37.0121		1.63741	6.42607
1.64274	38.5795		1.64274	6.42259
1.64806	40.4987		1.64806	6.42276
1.65339	42.6736		1.65339	6.42565
1.65871	44.6267		1.65871	6.42934
1.66404	46.4754		1.66404	6.43171
1.66936	48.4508		1.66936	6.43145
1.67469	50.1951		1.67469	6.42774
1.68001	52.5297		1.68001	6.42098
1.68534	55.1472		1.68534	6.41219
1.69066	57.4838		1.69066	6.40301
1.69599	59.7635		1.69599	6.39566
1.70131	62.1848		1.70131	6.39183
1.70663	64.9995		1.70663	6.3923
1.71196	67.7478		1.71196	6.39657
1.71728	70.3894		1.71728	6.40302
1.72261	72.6735		1.72261	6.41011
1.72793	75.0013		1.72793	6.41618
1.73326	77.3494		1.73326	6.41956
1.73858	79.5821		1.73858	6.41838
1.74391	81.5823		1.74391	6.41222
1.74923	83.1641		1.74923	6.40162
1.75456	83.6593		1.75456	6.38826
1.75988	83.1322		1.75988	6.37416
1.76521	82.176		1.76521	6.3609
1.77053	80.7054		1.77053	6.35044
1.77586	78.7406		1.77586	6.34497
1.78118	76.5991		1.78118	6.34536
1.78651	73.907		1.78651	6.3502
1.79183	71.1184		1.79183	6.35716
1.79716	68.5124		1.79716	6.36321
1.80248	66.2064		1.80248	6.36465
1.80781	63.2073		1.80781	6.35845
1.81313	60.2213		1.81313	6.34324
1.81846	57.0519		1.81846	6.32021
1.82378	53.7784		1.82378	6.29267
1.82911	50.7047		1.82911	6.26388
1.83443	47.6886		1.83443	6.23682
1.83976	45.1647		1.83976	6.21466
1.84508	42.7303		1.84508	6.2004
1.85041	39.9603		1.85041	6.19531
1.85573	37.4687		1.85573	6.20013
1.86106	35.3739		1.86106	6.21469
1.86638	33.2332		1.86638	6.23897
1.87171	30.9865		1.87171	6.2741
1.87703	29.105		1.87703	6.3218
1.88236	27.5316		1.88236	6.38257
1.88768	25.9737		1.88768	6.45555
1.89301	24.5386		1.89301	6.53884
1.89833	23.3197		1.89833	6.62948
1.90366	22.2512		1.90366	6.72414
1.90898	21.1365		1.90898	6.81948
1.91431	20.0642		1.91431	6.9114
1.91963	19.1049		1.91963	6.99708
1.92496	18.283		1.92496	7.0751
1.93028	17.4467		1.93028	7.14613
1.93561	17.0351		1.93561	7.21148
1.94093	16.3319		1.94093	7.27155
1.94626	15.8764		1.94626	7.32486
1.95158	15.5004		1.95158	7.36996
1.95691	15.1533		1.95691	7.40678
1.96223	14.6896		1.96223	7.43499
1.96756	14.3169		1.96756	7.45438
1.97288	14.0518		1.97288	7.46587
1.97821	13.9301		1.97821	7.47125
1.98353	13.6481		1.98353	7.47353
1.98886	13.3129		1.98886	7.47527
1.99418	12.9949		1.99418	7.47772
1.99951	12.6516		1.99951	7.47981
2.00483	12.1984		2.00483	7.4805
2.01015	12.001		2.01015	7.47877
2.01548	11.9964		2.01548	7.47348
2.0208	11.8717		2.0208	7.46374
2.02613	11.7859		2.02613	7.44962
2.03145	11.9972		2.03145	7.43253
2.03678	12.0287		2.03678	7.41361
2.0421	11.8924		2.0421	7.39279
2.04743	11.5086		2.04743	7.37003
2.05275	10.9027		2.05275	7.3457
2.05808	10.3801		2.05808	7.32081
2.0634	9.83994		2.0634	7.29663
2.06873	9.41237		2.06873	7.27599
2.07405	9.05222		2.07405	7.26137
2.07938	8.85139		2.07938	7.25416
2.0847	8.80211		2.0847	7.25488
2.09003	8.79363		2.09003	7.26239
2.09535	8.80725		2.09535	7.27344
2.10068	8.758		2.10068	7.28342
2.106	8.6378		2.106	7.28871
2.11133	8.38279		2.11133	7.28726
2.11665	8.22562		2.11665	7.27846
2.12198	8.19556		2.12198	7.26281
2.1273	8.19969		2.1273	7.24084
2.13263	8.05112		2.13263	7.21355
2.13795	7.87342		2.13795	7.18183
2.14328	7.69171		2.14328	7.1461
2.1486	7.63736		2.1486	7.10568
2.15393	7.53		2.15393	7.05956
2.15925	7.4836		2.15925	7.00831
2.16458	7.64059		2.16458	6.95511
2.1699	7.64608		2.1699	6.90425
2.17523	7.71645		2.17523	6.85908
2.18055	7.82142		2.18055	6.82258
2.18588	7.81336		2.18588	6.79794
2.1912	7.84582		2.1912	6.78643
2.19653	7.75066		2.19653	6.78701
2.20185	7.73743		2.20185	6.79582
2.20718	7.6501		2.20718	6.80765
2.2125	7.62028		2.2125	6.81704
2.21783	7.63052		2.21783	6.82029
2.22315	7.50425		2.22315	6.81419
2.22848	7.42398		2.22848	6.79606
2.2338	7.404		2.2338	6.76465
2.23913	7.4316		2.23913	6.72105
2.24445	7.33306		2.24445	6.6678
2.24978	7.29481		2.24978	6.60786
2.2551	7.24105		2.2551	6.54358
2.26043	7.06603		2.26043	6.47767
2.26575	6.96183		2.26575	6.41256
2.27108	6.8129		2.27108	6.3505
2.2764	6.64557		2.2764	6.29288
2.28173	6.47427		2.28173	6.24041
2.28705	6.25335		2.28705	6.19202
2.29238	6.18442		2.29238	6.14569
2.2977	6.30542		2.2977	6.10001
2.30303	6.35858		2.30303	6.05375
2.30835	6.53417		2.30835	6.00588
2.31368	6.70726		2.31368	5.95575
2.319	6.80379		2.319	5.90389
2.32433	6.92426		2.32433	5.85163
2.32965	6.97269		2.32965	5.80037
2.33497	6.98217		2.33497	5.75116
2.3403	6.9357		2.3403	5.70451
2.34562	6.79926		2.34562	5.66101
2.35095	6.62971		2.35095	5.62189
2.35627	6.55521		2.35627	5.58849
2.3616	6.44158		2.3616	5.56259
2.36692	6.29882		2.36692	5.54563
2.37225	6.30185		2.37225	5.53856
2.37757	6.30611		2.37757	5.54025
2.3829	6.29488		2.3829	5.54826
2.38822	6.22935		2.38822	5.55996
2.39355	6.12521		2.39355	5.5732
2.39887	6.05815		2.39887	5.58634
2.4042	5.95478		2.4042	5.59788
2.40952	5.90548		2.40952	5.60737
2.41485	5.96448		2.41485	5.61522
2.42017	5.97478		2.42017	5.62226
2.4255	5.95258		2.4255	5.62838
2.43082	5.98122		2.43082	5.63198
2.43615	6.0174		2.43615	5.63057
2.44147	6.02604		2.44147	5.62226
2.4468	5.93057		2.4468	5.60669
2.45212	5.87452		2.45212	5.5856
2.45745	5.84897		2.45745	5.56196
2.46277	5.8619		2.46277	5.53969
2.4681	5.94654		2.4681	5.5223
2.47342	6.00833		2.47342	5.51263
2.47875	5.9503		2.47875	5.51141
2.48407	5.77219		2.48407	5.51777
2.4894	5.67525		2.4894	5.52846
2.49472	5.64893		2.49472	5.53903
2.50005	5.64488		2.50005	5.53166
2.50537	5.58199		2.50537	5.52369
2.5107	5.54461		2.5107	5.51512
2.51602	5.62413		2.51602	5.50596
2.52135	5.70102		2.52135	5.4962
2.52667	5.78969		2.52667	5.48583
2.532	5.73982		2.532	5.47487
2.53732	5.64438		2.53732	5.46332
2.54265	5.46415		2.54265	5.45116
2.54797	5.3215		2.54797	5.43841
2.5533	5.24581		2.5533	5.42506
2.55862	5.30312		2.55862	5.41111
2.56395	5.40893		2.56395	5.39656
2.56927	5.31336		2.56927	5.38141
2.5746	5.29262		2.5746	5.36567
2.57992	5.37693		2.57992	5.34933
2.58525	5.41827		2.58525	5.33239
2.59057	5.30859		2.59057	5.31485
2.5959	5.19201		2.5959	5.29671
2.60122	5.1487		2.60122	5.27798
2.60655	5.06308		2.60655	4.81552
2.61187	4.96909		2.61187	4.80533
2.6172	4.93631		2.6172	4.86687
2.62252	4.92736		2.62252	4.97445
2.62785	4.9633		2.62785	5.10915
2.63317	4.98624		2.63317	5.25995
2.63849	5.06951		2.63849	5.40905
2.64382	5.13096		2.64382	5.53343
2.64914	5.04265		2.64914	5.62739
2.65447	4.9297		2.65447	5.69317
2.65979	5.03267		2.65979	5.73622
2.66512	5.14491		2.66512	5.75034
2.67044	5.27277		2.67044	5.73896
2.67577	5.40114		2.67577	5.69594
2.68109	5.49762		2.68109	5.63463
2.68642	5.65423		2.68642	5.55459
2.69174	5.76148		2.69174	5.4648
2.69707	5.8383		2.69707	5.36139
2.70239	5.77357		2.70239	5.24549
2.70772	5.57989		2.70772	5.13107
2.71304	5.37914		2.71304	5.04308
2.71837	5.43471		2.71837	4.98999
2.72369	5.57375		2.72369	4.9647
2.72902	5.56714		2.72902	4.96054
2.73434	5.58034		2.73434	4.98903
2.73967	5.67152		2.73967	5.03798
2.74499	5.69883		2.74499	5.09716
2.75032	5.75417		2.75032	5.158
2.75564	5.73301		2.75564	5.2383
2.76097	5.76248		2.76097	5.34659
2.76629	5.65704		2.76629	5.47885
2.77162	5.53692		2.77162	5.61486
2.77694	5.62141		2.77694	5.73152
2.78227	5.85793		2.78227	5.81769
2.78759	5.78351		2.78759	5.8708
2.79292	5.72646		2.79292	5.8872
2.79824	5.62802		2.79824	5.88061
2.80357	5.60316		2.80357	5.87348
2.80889	5.51973		2.80889	5.90512
2.81422	5.52662		2.81422	6.01107
2.81954	5.49431		2.81954	6.22524
2.82487	5.60028		2.82487	6.54694
2.83019	5.60925		2.83019	6.96381
2.83552	5.68101		2.83552	7.45356
2.84084	5.75516		2.84084	8.01444
2.84617	5.80709		2.84617	8.67789
2.85149	5.67504		2.85149	9.50333
2.85682	5.69673		2.85682	10.5282
2.86214	5.6394		2.86214	11.7738
2.86747	5.72188		2.86747	13.2112
2.87279	5.72942		2.87279	14.7365
2.87812	5.78253		2.87812	16.174
2.88344	5.86651		2.88344	17.3401
2.88877	6.22943		2.88877	18.0573
2.89409	6.55481		2.89409	18.2118
2.89942	6.88266		2.89942	17.7676
2.90474	7.15385		2.90474	16.8115
2.91007	7.53444		2.91007	15.5035
2.91539	7.89666		2.91539	14.0617
2.92072	8.23835		2.92072	12.661
2.92604	8.25945		2.92604	11.4439
2.93137	8.27798		2.93137	10.4965
2.93669	8.12425		2.93669	9.84692
2.94201	7.8783		2.94201	9.45656
2.94734	7.72521		2.94734	9.24232
2.95266	7.66929		2.95266	9.09914
2.95799	7.49903		2.95799	8.96052
2.96331	7.35747		2.96331	8.7878
2.96864	7.20887		2.96864	8.57853
2.97396	7.16384		2.97396	8.32263
2.97929	7.10582		2.97929	8.05683
2.98461	7.00868		2.98461	7.79777
2.98994	6.85986		2.98994	7.5651
2.99526	6.93918		2.99526	7.38133

## Sheet: Figure 2h
Figure 2h
azimuthal scan integral curves
Azimuthal angle (°)	Intensity
-90	0
-89	-0.07155
-88	-0.13571
-87	-0.1925
-86	-0.24191
-85	-0.28395
-84	-0.3186
-83	-0.34587
-82	-0.36577
-81	-0.37827
-80	-0.3834
-79	-0.41253
-78	-0.3661
-77	-0.28685
-76	-0.29167
-75	-0.26161
-74	-0.27349
-73	-0.28049
-72	-0.18682
-71	-0.2125
-70	-0.20005
-69	-0.26853
-68	-0.27103
-67	-0.31146
-66	-0.26422
-65	-0.24698
-64	-0.30989
-63	-0.24787
-62	-0.34959
-61	-0.32347
-60	-0.33635
-59	-0.34231
-58	-0.31439
-57	-0.27426
-56	-0.24435
-55	-0.25758
-54	-0.25875
-53	-0.29933
-52	-0.26869
-51	-0.31064
-50	-0.36495
-49	-0.41336
-48	-0.33238
-47	-0.35415
-46	-0.27326
-45	-0.3151
-44	-0.27173
-43	-0.27859
-42	-0.32237
-41	-0.26722
-40	-0.23863
-39	-0.27019
-38	-0.3122
-37	-0.22553
-36	-0.09468
-35	-0.0683
-34	0.08047
-33	0.22274
-32	0.413
-31	0.59912
-30	0.83749
-29	1.15754
-28	1.39195
-27	1.74289
-26	2.37888
-25	2.93705
-24	3.811
-23	4.78342
-22	5.87005
-21	7.22665
-20	8.50871
-19	10.0937
-18	12.3981
-17	14.795
-16	17.4907
-15	20.1309
-14	22.6625
-13	25.4926
-12	28.7195
-11	31.8824
-10	34.9042
-9	38.2675
-8.00002	41.4025
-7	44.687
-6.00002	47.4991
-5.00002	50.2361
-4	52.7779
-3	54.869
-2	56.4763
-1.00002	57.145
0	57.3123
0.99998	57.3415
1.99998	56.868
3	55.4448
4	53.5817
5	50.9563
5.99998	47.839
6.99998	44.8411
7.99998	41.7041
8.99998	38.0438
10	34.4244
11	31.0668
12	27.4243
13	24.1747
14	21.0372
15	18.5463
16	16.1547
17	14.0016
18	11.8765
19	9.72056
20	8.25456
21	6.9982
22	5.88737
23	5.083
24	4.34911
25	3.76147
26	3.24117
27	2.84609
28	2.49667
29	2.05351
30	1.67515
31	1.27716
32	0.94017
33	0.77643
34	0.59512
35	0.55609
36	0.46143
37	0.39276
38	0.25425
39	0.14144
40	0.23668
41	0.16518
42	0.10105
43	0.0443
44	-0.00507
45	-0.04707
46	-0.08169
47	-0.10892
48	-0.12876
49	-0.14124
50	-0.14633
51	-0.17541
52	-0.12895
53	-0.04965
54	-0.05445
55	-0.02435
56	-0.03618
57	-0.04314
58	0.05057
59	0.02492
60	0.0374
61	-0.03104
62	-0.03348
63	-0.07389
64	-0.0266
65	-0.00933
66	-0.07219
67	-0.01015
68	-0.11182
69	-0.08565
70	-0.0985
71	-0.10442
72	-0.07646
73	-0.03629
74	-0.00635
75	-0.01954
76	-0.02067
77	-0.0612
78	-0.03053
79	-0.07245
80	-0.1267
81	-0.17509
82	-0.09406
83	-0.1158
84	-0.03486
85	-0.07667
86	-0.03325
87	-0.04008
88	-0.08382
89	-0.02862
90	0
