# Supplementary material for: Covalently bridging graphene edges for improving mechanical and electrical properties of fibers
Source: Nat Commun. 2024 Jun 7;15:4880. doi: 10.1038/s41467-024-49270-5 (PMC11161649; doi:10.1038/s41467-024-49270-5)
Supplement: Supplementary file 4 — Source Data [file 41467_2024_49270_MOESM4_ESM.zip › Source_Data_Fig._3.xlsx]

## Sheet: Figure 3a
Figure 3a
NMR data of GO-amide fiber
Chemical shift (ppm)	Intensity
20.0109	-43801.5
20.0247	-43378.6
20.0384	-42955.1
20.0522	-42530.9
20.066	-42106.3
20.0798	-41681.4
20.0936	-41256.3
20.1074	-40831.2
20.1211	-40406.2
20.1349	-39981.5
20.1487	-39557.2
20.1625	-39133.3
20.1763	-38710.2
20.1901	-38287.8
20.2038	-37866.4
20.2176	-37446
20.2314	-37026.9
20.2452	-36609
20.259	-36192.7
20.2728	-35777.9
20.2865	-35364.9
20.3003	-34953.8
20.3141	-34544.6
20.3279	-34137.5
20.3417	-33732.7
20.3555	-33330.2
20.3692	-32930.3
20.383	-32532.9
20.3968	-32138.3
20.4106	-31746.5
20.4244	-31357.7
20.4382	-30972
20.4519	-30589.5
20.4657	-30210.3
20.4795	-29834.5
20.4933	-29462.3
20.5071	-29093.7
20.5209	-28728.9
20.5346	-28367.9
20.5484	-28010.9
20.5622	-27657.9
20.576	-27309.2
20.5898	-26964.6
20.6036	-26624.5
20.6173	-26288.8
20.6311	-25957.6
20.6449	-25631.1
20.6587	-25309.3
20.6725	-24992.4
20.6863	-24680.3
20.7	-24373.2
20.7138	-24071.2
20.7276	-23774.3
20.7414	-23482.6
20.7552	-23196.2
20.769	-22915.2
20.7827	-22639.6
20.7965	-22369.5
20.8103	-22105
20.8241	-21846.1
20.8379	-21592.9
20.8517	-21345.5
20.8654	-21103.8
20.8792	-20868.1
20.893	-20638.2
20.9068	-20414.3
20.9206	-20196.3
20.9344	-19984.5
20.9481	-19778.7
20.9619	-19579.1
20.9757	-19385.6
20.9895	-19198.4
21.0033	-19017.4
21.0171	-18842.6
21.0308	-18674.2
21.0446	-18512.1
21.0584	-18356.3
21.0722	-18206.9
21.086	-18063.9
21.0998	-17927.3
21.1135	-17797.1
21.1273	-17673.3
21.1411	-17556
21.1549	-17445.1
21.1687	-17340.6
21.1825	-17242.6
21.1962	-17151.1
21.21	-17065.9
21.2238	-16987.3
21.2376	-16915
21.2514	-16849.2
21.2652	-16789.8
21.2789	-16736.8
21.2927	-16690.1
21.3065	-16649.8
21.3203	-16615.9
21.3341	-16588.2
21.3479	-16566.9
21.3616	-16551.8
21.3754	-16542.9
21.3892	-16540.2
21.403	-16543.7
21.4168	-16553.3
21.4306	-16569
21.4443	-16590.8
21.4581	-16618.5
21.4719	-16652.2
21.4857	-16691.7
21.4995	-16737.2
21.5132	-16788.4
21.527	-16845.4
21.5408	-16908.1
21.5546	-16976.4
21.5684	-17050.3
21.5822	-17129.8
21.5959	-17214.6
21.6097	-17304.9
21.6235	-17400.5
21.6373	-17501.4
21.6511	-17607.4
21.6649	-17718.6
21.6786	-17834.8
21.6924	-17955.9
21.7062	-18082
21.72	-18212.9
21.7338	-18348.5
21.7476	-18488.7
21.7613	-18633.5
21.7751	-18782.9
21.7889	-18936.6
21.8027	-19094.6
21.8165	-19256.9
21.8303	-19423.3
21.844	-19593.7
21.8578	-19768.1
21.8716	-19946.4
21.8854	-20128.5
21.8992	-20314.2
21.913	-20503.5
21.9267	-20696.3
21.9405	-20892.5
21.9543	-21092
21.9681	-21294.6
21.9819	-21500.4
21.9957	-21709.2
22.0094	-21920.8
22.0232	-22135.2
22.037	-22352.3
22.0508	-22572
22.0646	-22794.2
22.0784	-23018.7
22.0921	-23245.5
22.1059	-23474.5
22.1197	-23705.5
22.1335	-23938.5
22.1473	-24173.3
22.1611	-24409.9
22.1748	-24648.1
22.1886	-24887.8
22.2024	-25128.9
22.2162	-25371.3
22.23	-25614.9
22.2438	-25859.6
22.2575	-26105.3
22.2713	-26351.8
22.2851	-26599.2
22.2989	-26847.1
22.3127	-27095.7
22.3265	-27344.7
22.3402	-27594
22.354	-27843.5
22.3678	-28093.2
22.3816	-28342.9
22.3954	-28592.5
22.4092	-28841.9
22.4229	-29091
22.4367	-29339.7
22.4505	-29587.9
22.4643	-29835.5
22.4781	-30082.3
22.4919	-30328.4
22.5056	-30573.6
22.5194	-30817.7
22.5332	-31060.7
22.547	-31302.5
22.5608	-31543
22.5746	-31782.1
22.5883	-32019.7
22.6021	-32255.6
22.6159	-32489.9
22.6297	-32722.4
22.6435	-32953
22.6573	-33181.7
22.671	-33408.2
22.6848	-33632.7
22.6986	-33854.9
22.7124	-34074.7
22.7262	-34292.2
22.74	-34507.1
22.7537	-34719.5
22.7675	-34929.2
22.7813	-35136.2
22.7951	-35340.3
22.8089	-35541.6
22.8227	-35739.9
22.8364	-35935.1
22.8502	-36127.2
22.864	-36316.1
22.8778	-36501.7
22.8916	-36684
22.9054	-36862.9
22.9191	-37038.4
22.9329	-37210.3
22.9467	-37378.6
22.9605	-37543.2
22.9743	-37704.1
22.9881	-37861.3
23.0018	-38014.6
23.0156	-38164
23.0294	-38309.5
23.0432	-38451
23.057	-38588.4
23.0708	-38721.8
23.0845	-38851
23.0983	-38976
23.1121	-39096.8
23.1259	-39213.3
23.1397	-39325.6
23.1534	-39433.4
23.1672	-39536.9
23.181	-39636
23.1948	-39730.7
23.2086	-39820.8
23.2224	-39906.5
23.2361	-39987.6
23.2499	-40064.1
23.2637	-40136.1
23.2775	-40203.4
23.2913	-40266.1
23.3051	-40324.2
23.3188	-40377.6
23.3326	-40426.4
23.3464	-40470.4
23.3602	-40509.8
23.374	-40544.4
23.3878	-40574.3
23.4015	-40599.5
23.4153	-40619.9
23.4291	-40635.7
23.4429	-40646.6
23.4567	-40652.9
23.4705	-40654.4
23.4842	-40651.2
23.498	-40643.3
23.5118	-40630.6
23.5256	-40613.3
23.5394	-40591.2
23.5532	-40564.5
23.5669	-40533.1
23.5807	-40497.1
23.5945	-40456.4
23.6083	-40411.1
23.6221	-40361.2
23.6359	-40306.7
23.6496	-40247.7
23.6634	-40184.2
23.6772	-40116.1
23.691	-40043.6
23.7048	-39966.7
23.7186	-39885.3
23.7323	-39799.5
23.7461	-39709.4
23.7599	-39615
23.7737	-39516.4
23.7875	-39413.4
23.8013	-39306.3
23.815	-39195
23.8288	-39079.7
23.8426	-38960.2
23.8564	-38836.7
23.8702	-38709.2
23.884	-38577.8
23.8977	-38442.4
23.9115	-38303.3
23.9253	-38160.3
23.9391	-38013.6
23.9529	-37863.2
23.9667	-37709.1
23.9804	-37551.5
23.9942	-37390.3
24.008	-37225.6
24.0218	-37057.5
24.0356	-36886.1
24.0494	-36711.3
24.0631	-36533.3
24.0769	-36352
24.0907	-36167.7
24.1045	-35980.3
24.1183	-35789.8
24.1321	-35596.4
24.1458	-35400.1
24.1596	-35201
24.1734	-34999.1
24.1872	-34794.5
24.201	-34587.3
24.2148	-34377.5
24.2285	-34165.2
24.2423	-33950.4
24.2561	-33733.3
24.2699	-33513.8
24.2837	-33292.1
24.2975	-33068.2
24.3112	-32842.2
24.325	-32614.2
24.3388	-32384.2
24.3526	-32152.2
24.3664	-31918.4
24.3802	-31682.9
24.3939	-31445.6
24.4077	-31206.6
24.4215	-30966.1
24.4353	-30724.1
24.4491	-30480.6
24.4629	-30235.8
24.4766	-29989.6
24.4904	-29742.1
24.5042	-29493.5
24.518	-29243.8
24.5318	-28993
24.5456	-28741.2
24.5593	-28488.5
24.5731	-28234.9
24.5869	-27980.6
24.6007	-27725.5
24.6145	-27469.7
24.6283	-27213.3
24.642	-26956.4
24.6558	-26699
24.6696	-26441.1
24.6834	-26182.9
24.6972	-25924.3
24.711	-25665.6
24.7247	-25406.6
24.7385	-25147.5
24.7523	-24888.3
24.7661	-24629
24.7799	-24369.8
24.7937	-24110.7
24.8074	-23851.8
24.8212	-23593
24.835	-23334.4
24.8488	-23076.1
24.8626	-22818.2
24.8764	-22560.7
24.8901	-22303.5
24.9039	-22046.9
24.9177	-21790.8
24.9315	-21535.3
24.9453	-21280.3
24.9591	-21026.1
24.9728	-20772.5
24.9866	-20519.6
25.0004	-20267.5
25.0142	-20016.3
25.028	-19765.9
25.0417	-19516.3
25.0555	-19267.7
25.0693	-19020.1
25.0831	-18773.4
25.0969	-18527.7
25.1107	-18283.1
25.1244	-18039.5
25.1382	-17797
25.152	-17555.7
25.1658	-17315.5
25.1796	-17076.5
25.1934	-16838.6
25.2071	-16602
25.2209	-16366.6
25.2347	-16132.5
25.2485	-15899.6
25.2623	-15668.1
25.2761	-15437.8
25.2898	-15208.8
25.3036	-14981.1
25.3174	-14754.8
25.3312	-14529.8
25.345	-14306.2
25.3588	-14083.9
25.3725	-13863
25.3863	-13643.4
25.4001	-13425.2
25.4139	-13208.4
25.4277	-12992.9
25.4415	-12778.8
25.4552	-12566.1
25.469	-12354.7
25.4828	-12144.7
25.4966	-11936.1
25.5104	-11728.7
25.5242	-11522.7
25.5379	-11318.1
25.5517	-11114.7
25.5655	-10912.7
25.5793	-10711.9
25.5931	-10512.4
25.6069	-10314.1
25.6206	-10117.1
25.6344	-9921.3
25.6482	-9726.7
25.662	-9533.28
25.6758	-9341.01
25.6896	-9149.88
25.7033	-8959.86
25.7171	-8770.93
25.7309	-8583.05
25.7447	-8396.21
25.7585	-8210.37
25.7723	-8025.51
25.786	-7841.59
25.7998	-7658.59
25.8136	-7476.47
25.8274	-7295.21
25.8412	-7114.76
25.855	-6935.09
25.8687	-6756.18
25.8825	-6577.97
25.8963	-6400.44
25.9101	-6223.55
25.9239	-6047.26
25.9377	-5871.53
25.9514	-5696.32
25.9652	-5521.59
25.979	-5347.3
25.9928	-5173.41
26.0066	-4999.88
26.0204	-4826.66
26.0341	-4653.71
26.0479	-4480.98
26.0617	-4308.44
26.0755	-4136.04
26.0893	-3963.72
26.1031	-3791.46
26.1168	-3619.19
26.1306	-3446.88
26.1444	-3274.48
26.1582	-3101.93
26.172	-2929.2
26.1858	-2756.24
26.1995	-2583
26.2133	-2409.43
26.2271	-2235.48
26.2409	-2061.1
26.2547	-1886.25
26.2685	-1710.88
26.2822	-1534.94
26.296	-1358.39
26.3098	-1181.16
26.3236	-1003.22
26.3374	-824.523
26.3512	-645.012
26.3649	-464.645
26.3787	-283.367
26.3925	-101.141
26.4063	82.0859
26.4201	266.363
26.4339	451.73
26.4476	638.242
26.4614	825.941
26.4752	1014.87
26.489	1205.08
26.5028	1396.61
26.5166	1589.5
26.5303	1783.81
26.5441	1979.57
26.5579	2176.82
26.5717	2375.62
26.5855	2575.99
26.5993	2777.99
26.613	2981.65
26.6268	3187.01
26.6406	3394.11
26.6544	3602.98
26.6682	3813.68
26.682	4026.23
26.6957	4240.66
26.7095	4457.02
26.7233	4675.34
26.7371	4895.65
26.7509	5117.98
26.7646	5342.38
26.7784	5568.85
26.7922	5797.44
26.806	6028.18
26.8198	6261.08
26.8336	6496.19
26.8473	6733.52
26.8611	6973.1
26.8749	7214.95
26.8887	7459.1
26.9025	7705.57
26.9163	7954.36
26.93	8205.52
26.9438	8459.05
26.9576	8714.96
26.9714	8973.29
26.9852	9234.03
26.999	9497.21
27.0127	9762.82
27.0265	10030.9
27.0403	10301.4
27.0541	10574.4
27.0679	10849.9
27.0817	11127.9
27.0954	11408.4
27.1092	11691.3
27.123	11976.8
27.1368	12264.7
27.1506	12555.1
27.1644	12848
27.1781	13143.4
27.1919	13441.3
27.2057	13741.6
27.2195	14044.4
27.2333	14349.7
27.2471	14657.4
27.2608	14967.5
27.2746	15280.1
27.2884	15595.1
27.3022	15912.4
27.316	16232.1
27.3298	16554.2
27.3435	16878.6
27.3573	17205.2
27.3711	17534.2
27.3849	17865.5
27.3987	18198.9
27.4125	18534.6
27.4262	18872.5
27.44	19212.4
27.4538	19554.6
27.4676	19898.8
27.4814	20245
27.4952	20593.2
27.5089	20943.5
27.5227	21295.6
27.5365	21649.7
27.5503	22005.6
27.5641	22363.3
27.5779	22722.8
27.5916	23084.1
27.6054	23447
27.6192	23811.5
27.633	24177.6
27.6468	24545.3
27.6606	24914.5
27.6743	25285.1
27.6881	25657
27.7019	26030.3
27.7157	26404.9
27.7295	26780.7
27.7433	27157.6
27.757	27535.7
27.7708	27914.7
27.7846	28294.8
27.7984	28675.8
27.8122	29057.7
27.826	29440.3
27.8397	29823.7
27.8535	30207.7
27.8673	30592.3
27.8811	30977.5
27.8949	31363.1
27.9087	31749.2
27.9224	32135.5
27.9362	32522.2
27.95	32909
27.9638	33295.9
27.9776	33682.9
27.9914	34069.8
28.0051	34456.6
28.0189	34843.3
28.0327	35229.7
28.0465	35615.8
28.0603	36001.5
28.0741	36386.7
28.0878	36771.3
28.1016	37155.4
28.1154	37538.7
28.1292	37921.2
28.143	38302.9
28.1568	38683.6
28.1705	39063.3
28.1843	39442
28.1981	39819.4
28.2119	40195.6
28.2257	40570.4
28.2395	40943.9
28.2532	41315.8
28.267	41686.2
28.2808	42054.9
28.2946	42421.9
28.3084	42787.1
28.3222	43150.4
28.3359	43511.8
28.3497	43871
28.3635	44228.2
28.3773	44583.1
28.3911	44935.8
28.4049	45286.1
28.4186	45634
28.4324	45979.3
28.4462	46322.1
28.46	46662.2
28.4738	46999.5
28.4875	47334
28.5013	47665.7
28.5151	47994.3
28.5289	48319.9
28.5427	48642.4
28.5565	48961.7
28.5703	49277.7
28.584	49590.4
28.5978	49899.6
28.6116	50205.4
28.6254	50507.7
28.6392	50806.3
28.6529	51101.2
28.6667	51392.4
28.6805	51679.8
28.6943	51963.3
28.7081	52242.8
28.7219	52518.3
28.7356	52789.7
28.7494	53057
28.7632	53320.1
28.777	53579
28.7908	53833.5
28.8046	54083.7
28.8183	54329.4
28.8321	54570.6
28.8459	54807.3
28.8597	55039.4
28.8735	55266.9
28.8873	55489.6
28.901	55707.7
28.9148	55920.9
28.9286	56129.3
28.9424	56332.8
28.9562	56531.4
28.97	56725
28.9837	56913.6
28.9975	57097.1
29.0113	57275.6
29.0251	57448.9
29.0389	57617.1
29.0527	57780.1
29.0664	57937.8
29.0802	58090.3
29.094	58237.5
29.1078	58379.4
29.1216	58515.9
29.1354	58647.1
29.1491	58772.8
29.1629	58893.2
29.1767	59008.1
29.1905	59117.6
29.2043	59221.5
29.2181	59320
29.2318	59413
29.2456	59500.5
29.2594	59582.4
29.2732	59658.9
29.287	59729.7
29.3008	59795
29.3145	59854.8
29.3283	59909
29.3421	59957.6
29.3559	60000.7
29.3697	60038.2
29.3835	60070.2
29.3972	60096.6
29.411	60117.4
29.4248	60132.7
29.4386	60142.5
29.4524	60146.8
29.4662	60145.6
29.4799	60138.9
29.4937	60126.7
29.5075	60109
29.5213	60085.9
29.5351	60057.4
29.5489	60023.5
29.5626	59984.2
29.5764	59939.6
29.5902	59889.7
29.604	59834.5
29.6178	59774
29.6316	59708.2
29.6453	59637.3
29.6591	59561.2
29.6729	59480
29.6867	59393.7
29.7005	59302.4
29.7143	59206
29.728	59104.7
29.7418	58998.4
29.7556	58887.2
29.7694	58771.2
29.7832	58650.4
29.797	58524.9
29.8107	58394.7
29.8245	58259.8
29.8383	58120.3
29.8521	57976.3
29.8659	57827.8
29.8797	57674.8
29.8934	57517.5
29.9072	57355.9
29.921	57189.9
29.9348	57019.8
29.9486	56845.6
29.9624	56667.2
29.9761	56484.9
29.9899	56298.6
30.0037	56108.4
30.0175	55914.3
30.0313	55716.5
30.0451	55515
30.0588	55309.9
30.0726	55101.3
30.0864	54889.1
30.1002	54673.5
30.114	54454.6
30.1278	54232.4
30.1415	54007
30.1553	53778.5
30.1691	53546.9
30.1829	53312.3
30.1967	53074.9
30.2105	52834.5
30.2242	52591.5
30.238	52345.7
30.2518	52097.4
30.2656	51846.5
30.2794	51593.2
30.2932	51337.5
30.3069	51079.5
30.3207	50819.2
30.3345	50556.9
30.3483	50292.5
30.3621	50026.1
30.3758	49757.8
30.3896	49487.6
30.4034	49215.8
30.4172	48942.2
30.431	48667.1
30.4448	48390.5
30.4585	48112.4
30.4723	47833
30.4861	47552.3
30.4999	47270.5
30.5137	46987.5
30.5275	46703.5
30.5412	46418.5
30.555	46132.6
30.5688	45846
30.5826	45558.6
30.5964	45270.6
30.6102	44982
30.6239	44692.9
30.6377	44403.4
30.6515	44113.6
30.6653	43823.4
30.6791	43533.1
30.6929	43242.7
30.7066	42952.2
30.7204	42661.8
30.7342	42371.5
30.748	42081.3
30.7618	41791.3
30.7756	41501.7
30.7893	41212.5
30.8031	40923.7
30.8169	40635.4
30.8307	40347.7
30.8445	40060.7
30.8583	39774.3
30.872	39488.8
30.8858	39204.1
30.8996	38920.3
30.9134	38637.4
30.9272	38355.6
30.941	38074.9
30.9547	37795.3
30.9685	37517
30.9823	37239.9
30.9961	36964.1
31.0099	36689.6
31.0237	36416.6
31.0374	36145.1
31.0512	35875.1
31.065	35606.7
31.0788	35339.9
31.0926	35074.8
31.1064	34811.4
31.1201	34549.8
31.1339	34289.9
31.1477	34032
31.1615	33775.9
31.1753	33521.8
31.1891	33269.6
31.2028	33019.4
31.2166	32771.3
31.2304	32525.3
31.2442	32281.4
31.258	32039.7
31.2718	31800.1
31.2855	31562.7
31.2993	31327.6
31.3131	31094.8
31.3269	30864.2
31.3407	30636
31.3545	30410.1
31.3682	30186.6
31.382	29965.4
31.3958	29746.7
31.4096	29530.3
31.4234	29316.4
31.4372	29105
31.4509	28896
31.4647	28689.6
31.4785	28485.6
31.4923	28284.1
31.5061	28085.1
31.5199	27888.6
31.5336	27694.7
31.5474	27503.2
31.5612	27314.3
31.575	27128
31.5888	26944.1
31.6026	26762.8
31.6163	26584
31.6301	26407.8
31.6439	26234
31.6577	26062.8
31.6715	25894.1
31.6853	25727.9
31.699	25564.1
31.7128	25402.9
31.7266	25244.1
31.7404	25087.8
31.7542	24933.8
31.768	24782.4
31.7817	24633.3
31.7955	24486.6
31.8093	24342.2
31.8231	24200.2
31.8369	24060.6
31.8507	23923.2
31.8644	23788.1
31.8782	23655.2
31.892	23524.6
31.9058	23396.2
31.9196	23269.9
31.9334	23145.8
31.9471	23023.8
31.9609	22903.9
31.9747	22786.1
31.9885	22670.2
32.0023	22556.3
32.0161	22444.4
32.0298	22334.4
32.0436	22226.3
32.0574	22120
32.0712	22015.5
32.085	21912.8
32.0988	21811.8
32.1125	21712.5
32.1263	21614.8
32.1401	21518.8
32.1539	21424.3
32.1677	21331.3
32.1814	21239.8
32.1952	21149.8
32.209	21061.1
32.2228	20973.8
32.2366	20887.8
32.2504	20803
32.2641	20719.5
32.2779	20637.1
32.2917	20555.8
32.3055	20475.6
32.3193	20396.4
32.3331	20318.2
32.3468	20241
32.3606	20164.6
32.3744	20089
32.3882	20014.3
32.402	19940.2
32.4158	19866.9
32.4295	19794.2
32.4433	19722.1
32.4571	19650.5
32.4709	19579.4
32.4847	19508.8
32.4985	19438.5
32.5122	19368.6
32.526	19299
32.5398	19229.7
32.5536	19160.5
32.5674	19091.5
32.5812	19022.6
32.5949	18953.8
32.6087	18884.9
32.6225	18816.1
32.6363	18747.1
32.6501	18678
32.6639	18608.8
32.6776	18539.3
32.6914	18469.5
32.7052	18399.4
32.719	18329
32.7328	18258.2
32.7466	18186.9
32.7603	18115.1
32.7741	18042.8
32.7879	17969.9
32.8017	17896.4
32.8155	17822.2
32.8293	17747.4
32.843	17671.8
32.8568	17595.4
32.8706	17518.2
32.8844	17440.1
32.8982	17361.2
32.912	17281.4
32.9257	17200.5
32.9395	17118.7
32.9533	17035.9
32.9671	16952
32.9809	16867
32.9947	16780.8
33.0084	16693.5
33.0222	16605.1
33.036	16515.4
33.0498	16424.5
33.0636	16332.3
33.0774	16238.8
33.0911	16144
33.1049	16047.8
33.1187	15950.3
33.1325	15851.4
33.1463	15751.1
33.1601	15649.4
33.1738	15546.2
33.1876	15441.6
33.2014	15335.5
33.2152	15227.9
33.229	15118.8
33.2428	15008.2
33.2565	14896
33.2703	14782.3
33.2841	14667
33.2979	14550.2
33.3117	14431.8
33.3255	14311.8
33.3392	14190.3
33.353	14067.1
33.3668	13942.4
33.3806	13816.1
33.3944	13688.2
33.4082	13558.7
33.4219	13427.6
33.4357	13294.9
33.4495	13160.7
33.4633	13024.9
33.4771	12887.5
33.4909	12748.5
33.5046	12608
33.5184	12465.9
33.5322	12322.3
33.546	12177.2
33.5598	12030.6
33.5736	11882.5
33.5873	11732.9
33.6011	11581.8
33.6149	11429.3
33.6287	11275.4
33.6425	11120.1
33.6563	10963.4
33.67	10805.3
33.6838	10645.9
33.6976	10485.2
33.7114	10323.2
33.7252	10160
33.739	9995.48
33.7527	9829.79
33.7665	9662.92
33.7803	9494.91
33.7941	9325.8
33.8079	9155.6
33.8217	8984.36
33.8354	8812.11
33.8492	8638.89
33.863	8464.73
33.8768	8289.67
33.8906	8113.75
33.9044	7937.02
33.9181	7759.5
33.9319	7581.24
33.9457	7402.28
33.9595	7222.67
33.9733	7042.45
33.987	6861.66
34.0008	6680.35
34.0146	6498.57
34.0284	6316.36
34.0422	6133.76
34.056	5950.84
34.0697	5767.62
34.0835	5584.18
34.0973	5400.55
34.1111	5216.79
34.1249	5032.95
34.1387	4849.07
34.1524	4665.22
34.1662	4481.45
34.18	4297.8
34.1938	4114.34
34.2076	3931.11
34.2214	3748.17
34.2351	3565.59
34.2489	3383.4
34.2627	3201.68
34.2765	3020.46
34.2903	2839.83
34.3041	2659.82
34.3178	2480.5
34.3316	2301.92
34.3454	2124.14
34.3592	1947.23
34.373	1771.23
34.3868	1596.21
34.4005	1422.22
34.4143	1249.33
34.4281	1077.59
34.4419	907.059
34.4557	737.797
34.4695	569.859
34.4832	403.312
34.497	238.207
34.5108	74.6055
34.5246	-87.4297
34.5384	-247.848
34.5522	-406.59
34.5659	-563.598
34.5797	-718.809
34.5935	-872.172
34.6073	-1023.62
34.6211	-1173.12
34.6349	-1320.59
34.6486	-1465.98
34.6624	-1609.23
34.6762	-1750.3
34.69	-1889.12
34.7038	-2025.65
34.7176	-2159.82
34.7313	-2291.59
34.7451	-2420.89
34.7589	-2547.69
34.7727	-2671.92
34.7865	-2793.53
34.8003	-2912.48
34.814	-3028.7
34.8278	-3142.16
34.8416	-3252.8
34.8554	-3360.59
34.8692	-3465.45
34.883	-3567.36
34.8967	-3666.26
34.9105	-3762.11
34.9243	-3854.86
34.9381	-3944.48
34.9519	-4030.91
34.9657	-4114.12
34.9794	-4194.07
34.9932	-4270.7
35.007	-4344
35.0208	-4413.91
35.0346	-4480.39
35.0484	-4543.42
35.0621	-4602.96
35.0759	-4658.96
35.0897	-4711.41
35.1035	-4760.27
35.1173	-4805.5
35.1311	-4847.07
35.1448	-4884.95
35.1586	-4919.13
35.1724	-4949.56
35.1862	-4976.23
35.2	-4999.11
35.2138	-5018.17
35.2275	-5033.39
35.2413	-5044.76
35.2551	-5052.24
35.2689	-5055.83
35.2827	-5055.51
35.2965	-5051.25
35.3102	-5043.05
35.324	-5030.88
35.3378	-5014.74
35.3516	-4994.62
35.3654	-4970.5
35.3792	-4942.37
35.3929	-4910.23
35.4067	-4874.08
35.4205	-4833.9
35.4343	-4789.7
35.4481	-4741.46
35.4619	-4689.2
35.4756	-4632.9
35.4894	-4572.58
35.5032	-4508.23
35.517	-4439.86
35.5308	-4367.46
35.5446	-4291.07
35.5583	-4210.67
35.5721	-4126.27
35.5859	-4037.9
35.5997	-3945.56
35.6135	-3849.26
35.6272	-3749.02
35.641	-3644.86
35.6548	-3536.79
35.6686	-3424.83
35.6824	-3309
35.6962	-3189.33
35.7099	-3065.83
35.7237	-2938.53
35.7375	-2807.46
35.7513	-2672.64
35.7651	-2534.1
35.7789	-2391.88
35.7926	-2245.98
35.8064	-2096.47
35.8202	-1943.36
35.834	-1786.68
35.8478	-1626.48
35.8616	-1462.8
35.8753	-1295.66
35.8891	-1125.11
35.9029	-951.195
35.9167	-773.949
35.9305	-593.418
35.9443	-409.641
35.958	-222.672
35.9718	-32.5469
35.9856	160.672
35.9994	356.953
36.0132	556.238
36.027	758.477
36.0407	963.617
36.0545	1171.61
36.0683	1382.39
36.0821	1595.93
36.0959	1812.14
36.1097	2030.98
36.1234	2252.39
36.1372	2476.31
36.151	2702.68
36.1648	2931.45
36.1786	3162.54
36.1924	3395.9
36.2061	3631.46
36.2199	3869.17
36.2337	4108.95
36.2475	4350.73
36.2613	4594.46
36.2751	4840.06
36.2888	5087.47
36.3026	5336.62
36.3164	5587.44
36.3302	5839.86
36.344	6093.8
36.3578	6349.2
36.3715	6605.99
36.3853	6864.09
36.3991	7123.43
36.4129	7383.94
36.4267	7645.54
36.4405	7908.15
36.4542	8171.71
36.468	8436.14
36.4818	8701.36
36.4956	8967.29
36.5094	9233.86
36.5232	9500.99
36.5369	9768.61
36.5507	10036.6
36.5645	10305
36.5783	10573.6
36.5921	10842.4
36.6059	11111.3
36.6196	11380.2
36.6334	11649
36.6472	11917.7
36.661	12186.2
36.6748	12454.4
36.6886	12722.2
36.7023	12989.6
36.7161	13256.4
36.7299	13522.6
36.7437	13788.1
36.7575	14052.9
36.7713	14316.8
36.785	14579.8
36.7988	14841.8
36.8126	15102.8
36.8264	15362.5
36.8402	15621.1
36.854	15878.3
36.8677	16134.1
36.8815	16388.5
36.8953	16641.4
36.9091	16892.6
36.9229	17142.2
36.9367	17390
36.9504	17636
36.9642	17880
36.978	18122.1
36.9918	18362.2
37.0056	18600.1
37.0194	18835.8
37.0331	19069.3
37.0469	19300.4
37.0607	19529.1
37.0745	19755.4
37.0883	19979.2
37.1021	20200.3
37.1158	20418.8
37.1296	20634.5
37.1434	20847.5
37.1572	21057.6
37.171	21264.7
37.1848	21468.9
37.1985	21670.1
37.2123	21868.1
37.2261	22063
37.2399	22254.7
37.2537	22443.1
37.2675	22628.2
37.2812	22809.9
37.295	22988.2
37.3088	23162.9
37.3226	23334.2
37.3364	23501.9
37.3502	23665.9
37.3639	23826.2
37.3777	23982.8
37.3915	24135.7
37.4053	24284.7
37.4191	24429.8
37.4329	24571.1
37.4466	24708.4
37.4604	24841.8
37.4742	24971.1
37.488	25096.4
37.5018	25217.5
37.5155	25334.6
37.5293	25447.5
37.5431	25556.2
37.5569	25660.7
37.5707	25761
37.5845	25857
37.5982	25948.7
37.612	26036.1
37.6258	26119.1
37.6396	26197.8
37.6534	26272.1
37.6672	26342
37.6809	26407.5
37.6947	26468.6
37.7085	26525.2
37.7223	26577.4
37.7361	26625.1
37.7499	26668.3
37.7636	26707.1
37.7774	26741.3
37.7912	26771.1
37.805	26796.4
37.8188	26817.2
37.8326	26833.5
37.8463	26845.3
37.8601	26852.6
37.8739	26855.4
37.8877	26853.7
37.9015	26847.6
37.9153	26836.9
37.929	26821.9
37.9428	26802.4
37.9566	26778.5
37.9704	26750.1
37.9842	26717.4
37.998	26680.3
38.0117	26638.8
38.0255	26593
38.0393	26542.8
38.0531	26488.4
38.0669	26429.7
38.0807	26366.8
38.0944	26299.7
38.1082	26228.3
38.122	26152.9
38.1358	26073.3
38.1496	25989.6
38.1634	25901.9
38.1771	25810.2
38.1909	25714.5
38.2047	25614.9
38.2185	25511.4
38.2323	25404
38.2461	25292.8
38.2598	25177.9
38.2736	25059.2
38.2874	24936.9
38.3012	24810.9
38.315	24681.4
38.3288	24548.4
38.3425	24411.9
38.3563	24272
38.3701	24128.7
38.3839	23982.2
38.3977	23832.3
38.4115	23679.3
38.4252	23523.2
38.439	23364
38.4528	23201.8
38.4666	23036.6
38.4804	22868.6
38.4942	22697.7
38.5079	22524.1
38.5217	22347.8
38.5355	22168.9
38.5493	21987.4
38.5631	21803.5
38.5769	21617.1
38.5906	21428.4
38.6044	21237.4
38.6182	21044.3
38.632	20848.9
38.6458	20651.6
38.6596	20452.2
38.6733	20251
38.6871	20047.9
38.7009	19843.1
38.7147	19636.5
38.7285	19428.4
38.7423	19218.8
38.756	19007.7
38.7698	18795.2
38.7836	18581.5
38.7974	18366.5
38.8112	18150.4
38.825	17933.3
38.8387	17715.2
38.8525	17496.2
38.8663	17276.4
38.8801	17055.9
38.8939	16834.7
38.9077	16613
38.9214	16390.8
38.9352	16168.2
38.949	15945.2
38.9628	15722
38.9766	15498.7
38.9904	15275.3
39.0041	15051.9
39.0179	14828.6
39.0317	14605.5
39.0455	14382.6
39.0593	14160.1
39.0731	13937.9
39.0868	13716.3
39.1006	13495.2
39.1144	13274.8
39.1282	13055.2
39.142	12836.3
39.1558	12618.4
39.1695	12401.4
39.1833	12185.5
39.1971	11970.7
39.2109	11757.1
39.2247	11544.8
39.2385	11333.9
39.2522	11124.4
39.266	10916.4
39.2798	10710
39.2936	10505.2
39.3074	10302.2
39.3211	10101
39.3349	9901.67
39.3487	9704.29
39.3625	9508.93
39.3763	9315.65
39.3901	9124.52
39.4038	8935.62
39.4176	8749.01
39.4314	8564.75
39.4452	8382.91
39.459	8203.55
39.4728	8026.74
39.4865	7852.53
39.5003	7680.98
39.5141	7512.16
39.5279	7346.12
39.5417	7182.93
39.5555	7022.62
39.5692	6865.27
39.583	6710.92
39.5968	6559.62
39.6106	6411.43
39.6244	6266.39
39.6382	6124.56
39.6519	5985.98
39.6657	5850.7
39.6795	5718.75
39.6933	5590.18
39.7071	5465.05
39.7209	5343.37
39.7346	5225.2
39.7484	5110.57
39.7622	4999.51
39.776	4892.06
39.7898	4788.26
39.8036	4688.13
39.8173	4591.7
39.8311	4499
39.8449	4410.07
39.8587	4324.91
39.8725	4243.57
39.8863	4166.05
39.9	4092.39
39.9138	4022.59
39.9276	3956.67
39.9414	3894.66
39.9552	3836.56
39.969	3782.39
39.9827	3732.16
39.9965	3685.88
40.0103	3643.55
40.0241	3605.18
40.0379	3570.78
40.0517	3540.34
40.0654	3513.88
40.0792	3491.38
40.093	3472.85
40.1068	3458.28
40.1206	3447.66
40.1344	3441
40.1481	3438.27
40.1619	3439.48
40.1757	3444.6
40.1895	3453.62
40.2033	3466.54
40.2171	3483.32
40.2308	3503.95
40.2446	3528.42
40.2584	3556.7
40.2722	3588.77
40.286	3624.59
40.2998	3664.15
40.3135	3707.42
40.3273	3754.37
40.3411	3804.96
40.3549	3859.16
40.3687	3916.95
40.3825	3978.27
40.3962	4043.11
40.41	4111.41
40.4238	4183.13
40.4376	4258.25
40.4514	4336.7
40.4652	4418.45
40.4789	4503.45
40.4927	4591.66
40.5065	4683.02
40.5203	4777.49
40.5341	4875.02
40.5479	4975.54
40.5616	5079.02
40.5754	5185.38
40.5892	5294.59
40.603	5406.57
40.6168	5521.27
40.6306	5638.64
40.6443	5758.6
40.6581	5881.11
40.6719	6006.08
40.6857	6133.47
40.6995	6263.21
40.7133	6395.22
40.727	6529.44
40.7408	6665.81
40.7546	6804.25
40.7684	6944.7
40.7822	7087.08
40.796	7231.33
40.8097	7377.36
40.8235	7525.11
40.8373	7674.5
40.8511	7825.46
40.8649	7977.92
40.8787	8131.79
40.8924	8287
40.9062	8443.47
40.92	8601.13
40.9338	8759.9
40.9476	8919.69
40.9614	9080.43
40.9751	9242.05
40.9889	9404.45
41.0027	9567.56
41.0165	9731.3
41.0303	9895.59
41.044	10060.3
41.0578	10225.5
41.0716	10390.9
41.0854	10556.6
41.0992	10722.4
41.113	10888.3
41.1267	11054.1
41.1405	11219.8
41.1543	11385.4
41.1681	11550.7
41.1819	11715.6
41.1957	11880.1
41.2094	12044.1
41.2232	12207.5
41.237	12370.2
41.2508	12532.1
41.2646	12693.2
41.2784	12853.5
41.2921	13012.7
41.3059	13170.8
41.3197	13327.8
41.3335	13483.6
41.3473	13638
41.3611	13791.1
41.3748	13942.7
41.3886	14092.7
41.4024	14241.2
41.4162	14387.9
41.43	14532.9
41.4438	14676.1
41.4575	14817.4
41.4713	14956.6
41.4851	15093.9
41.4989	15229
41.5127	15361.9
41.5265	15492.6
41.5402	15621
41.554	15747
41.5678	15870.5
41.5816	15991.5
41.5954	16110
41.6092	16225.8
41.6229	16338.9
41.6367	16449.2
41.6505	16556.8
41.6643	16661.5
41.6781	16763.2
41.6919	16862
41.7056	16957.7
41.7194	17050.4
41.7332	17139.9
41.747	17226.2
41.7608	17309.4
41.7746	17389.2
41.7883	17465.7
41.8021	17538.9
41.8159	17608.7
41.8297	17675
41.8435	17737.9
41.8573	17797.2
41.871	17853
41.8848	17905.2
41.8986	17953.8
41.9124	17998.8
41.9262	18040
41.94	18077.6
41.9537	18111.5
41.9675	18141.6
41.9813	18167.9
41.9951	18190.4
42.0089	18209.2
42.0227	18224.1
42.0364	18235.2
42.0502	18242.4
42.064	18245.7
42.0778	18245.2
42.0916	18240.8
42.1054	18232.5
42.1191	18220.3
42.1329	18204.2
42.1467	18184.3
42.1605	18160.4
42.1743	18132.6
42.1881	18101
42.2018	18065.4
42.2156	18026
42.2294	17982.7
42.2432	17935.6
42.257	17884.6
42.2708	17829.8
42.2845	17771.2
42.2983	17708.8
42.3121	17642.7
42.3259	17572.8
42.3397	17499.1
42.3535	17421.8
42.3672	17340.8
42.381	17256.1
42.3948	17167.9
42.4086	17076.1
42.4224	16980.7
42.4362	16881.8
42.4499	16779.4
42.4637	16673.6
42.4775	16564.4
42.4913	16451.9
42.5051	16336
42.5189	16216.9
42.5326	16094.6
42.5464	15969
42.5602	15840.4
42.574	15708.7
42.5878	15574
42.6016	15436.3
42.6153	15295.7
42.6291	15152.3
42.6429	15006
42.6567	14857.1
42.6705	14705.4
42.6843	14551.1
42.698	14394.3
42.7118	14235
42.7256	14073.3
42.7394	13909.2
42.7532	13742.9
42.767	13574.3
42.7807	13403.6
42.7945	13230.7
42.8083	13055.9
42.8221	12879.2
42.8359	12700.5
42.8496	12520.1
42.8634	12338
42.8772	12154.3
42.891	11969
42.9048	11782.2
42.9186	11594
42.9323	11404.4
42.9461	11213.7
42.9599	11021.7
42.9737	10828.7
42.9875	10634.7
43.0013	10439.8
43.015	10244
43.0288	10047.4
43.0426	9850.23
43.0564	9652.43
43.0702	9454.13
43.084	9255.4
43.0977	9056.34
43.1115	8857.02
43.1253	8657.53
43.1391	8457.96
43.1529	8258.39
43.1667	8058.9
43.1804	7859.58
43.1942	7660.52
43.208	7461.79
43.2218	7263.49
43.2356	7065.69
43.2494	6868.48
43.2631	6671.95
43.2769	6476.18
43.2907	6281.25
43.3045	6087.24
43.3183	5894.24
43.3321	5702.33
43.3458	5511.59
43.3596	5322.1
43.3734	5133.94
43.3872	4947.19
43.401	4761.93
43.4148	4578.23
43.4285	4396.19
43.4423	4215.86
43.4561	4037.34
43.4699	3860.69
43.4837	3685.99
43.4975	3513.31
43.5112	3342.72
43.525	3174.31
43.5388	3008.12
43.5526	2844.25
43.5664	2682.75
43.5802	2523.7
43.5939	2367.16
43.6077	2213.18
43.6215	2061.85
43.6353	1913.22
43.6491	1767.35
43.6629	1624.31
43.6766	1484.14
43.6904	1346.92
43.7042	1212.69
43.718	1081.51
43.7318	953.438
43.7456	828.516
43.7593	706.801
43.7731	588.344
43.7869	473.188
43.8007	361.379
43.8145	252.961
43.8283	147.98
43.842	46.4727
43.8558	-51.5156
43.8696	-145.953
43.8834	-236.801
43.8972	-324.027
43.911	-407.598
43.9247	-487.477
43.9385	-563.645
43.9523	-636.066
43.9661	-704.719
43.9799	-769.578
43.9937	-830.625
44.0074	-887.832
44.0212	-941.188
44.035	-990.672
44.0488	-1036.27
44.0626	-1077.97
44.0764	-1115.76
44.0901	-1149.63
44.1039	-1179.57
44.1177	-1205.59
44.1315	-1227.67
44.1453	-1245.8
44.1591	-1260.01
44.1728	-1270.28
44.1866	-1276.61
44.2004	-1279.02
44.2142	-1277.51
44.228	-1272.09
44.2418	-1262.78
44.2555	-1249.58
44.2693	-1232.51
44.2831	-1211.59
44.2969	-1186.83
44.3107	-1158.26
44.3245	-1125.9
44.3382	-1089.77
44.352	-1049.9
44.3658	-1006.31
44.3796	-959.043
44.3934	-908.121
44.4072	-853.578
44.4209	-795.449
44.4347	-733.773
44.4485	-668.586
44.4623	-599.926
44.4761	-527.832
44.4899	-452.355
44.5036	-373.535
44.5174	-291.418
44.5312	-206.055
44.545	-117.488
44.5588	-25.7773
44.5725	69.0273
44.5863	166.879
44.6001	267.719
44.6139	371.484
44.6277	478.125
44.6415	587.578
44.6552	699.785
44.669	814.68
44.6828	932.199
44.6966	1052.28
44.7104	1174.86
44.7242	1299.87
44.7379	1427.24
44.7517	1556.9
44.7655	1688.79
44.7793	1822.82
44.7931	1958.93
44.8069	2097.05
44.8206	2237.09
44.8344	2378.99
44.8482	2522.67
44.862	2668.05
44.8758	2815.05
44.8896	2963.61
44.9033	3113.62
44.9171	3265.03
44.9309	3417.74
44.9447	3571.68
44.9585	3726.76
44.9723	3882.9
44.986	4040.02
44.9998	4198.04
45.0136	4356.87
45.0274	4516.43
45.0412	4676.64
45.055	4837.4
45.0687	4998.64
45.0825	5160.27
45.0963	5322.21
45.1101	5484.38
45.1239	5646.67
45.1377	5809.02
45.1514	5971.34
45.1652	6133.53
45.179	6295.52
45.1928	6457.23
45.2066	6618.56
45.2204	6779.44
45.2341	6939.77
45.2479	7099.48
45.2617	7258.49
45.2755	7416.7
45.2893	7574.04
45.3031	7730.43
45.3168	7885.78
45.3306	8040.01
45.3444	8193.05
45.3582	8344.8
45.372	8495.21
45.3858	8644.18
45.3995	8791.64
45.4133	8937.51
45.4271	9081.71
45.4409	9224.18
45.4547	9364.84
45.4685	9503.61
45.4822	9640.43
45.496	9775.22
45.5098	9907.91
45.5236	10038.4
45.5374	10166.7
45.5512	10292.7
45.5649	10416.3
45.5787	10537.5
45.5925	10656.2
45.6063	10772.4
45.6201	10885.9
45.6339	10996.8
45.6476	11104.9
45.6614	11210.2
45.6752	11312.7
45.689	11412.4
45.7028	11509
45.7166	11602.7
45.7303	11693.3
45.7441	11780.9
45.7579	11865.3
45.7717	11946.5
45.7855	12024.5
45.7993	12099.2
45.813	12170.7
45.8268	12238.8
45.8406	12303.5
45.8544	12364.8
45.8682	12422.7
45.882	12477.1
45.8957	12528.1
45.9095	12575.5
45.9233	12619.3
45.9371	12659.6
45.9509	12696.3
45.9647	12729.4
45.9784	12758.9
45.9922	12784.7
46.006	12806.8
46.0198	12825.3
46.0336	12840.2
46.0474	12851.3
46.0611	12858.8
46.0749	12862.5
46.0887	12862.6
46.1025	12859
46.1163	12851.6
46.1301	12840.6
46.1438	12825.9
46.1576	12807.6
46.1714	12785.5
46.1852	12759.8
46.199	12730.5
46.2128	12697.5
46.2265	12660.9
46.2403	12620.7
46.2541	12577
46.2679	12529.7
46.2817	12478.9
46.2955	12424.5
46.3092	12366.7
46.323	12305.5
46.3368	12240.9
46.3506	12172.8
46.3644	12101.5
46.3781	12026.8
46.3919	11948.8
46.4057	11867.6
46.4195	11783.3
46.4333	11695.8
46.4471	11605.2
46.4608	11511.5
46.4746	11414.9
46.4884	11315.2
46.5022	11212.7
46.516	11107.3
46.5298	10999.2
46.5435	10888.2
46.5573	10774.6
46.5711	10658.4
46.5849	10539.6
46.5987	10418.3
46.6125	10294.6
46.6262	10168.4
46.64	10040
46.6538	9909.29
46.6676	9776.4
46.6814	9641.4
46.6952	9504.35
46.7089	9365.33
46.7227	9224.4
46.7365	9081.63
46.7503	8937.11
46.7641	8790.89
46.7779	8643.07
46.7916	8493.71
46.8054	8342.89
46.8192	8190.68
46.833	8037.17
46.8468	7882.44
46.8606	7726.55
46.8743	7569.61
46.8881	7411.67
46.9019	7252.82
46.9157	7093.16
46.9295	6932.75
46.9433	6771.67
46.957	6610.02
46.9708	6447.88
46.9846	6285.32
46.9984	6122.43
47.0122	5959.29
47.026	5795.99
47.0397	5632.61
47.0535	5469.24
47.0673	5305.95
47.0811	5142.84
47.0949	4979.98
47.1087	4817.46
47.1224	4655.36
47.1362	4493.76
47.15	4332.76
47.1638	4172.42
47.1776	4012.83
47.1914	3854.08
47.2051	3696.25
47.2189	3539.41
47.2327	3383.64
47.2465	3229.04
47.2603	3075.66
47.2741	2923.61
47.2878	2772.94
47.3016	2623.75
47.3154	2476.1
47.3292	2330.07
47.343	2185.74
47.3568	2043.18
47.3705	1902.47
47.3843	1763.68
47.3981	1626.87
47.4119	1492.12
47.4257	1359.51
47.4395	1229.09
47.4532	1100.93
47.467	975.113
47.4808	851.684
47.4946	730.719
47.5084	612.277
47.5222	496.418
[truncated: 9,612 more rows]

## Sheet: Figure 3b
Figure 3b
XPS C 1s data
GO			GO fiber
Binding energy (eV)	Intensity		Binding energy (eV)	Intensity
298	1723.84		298	2822.62
297.9	1895.91		297.9	2857.59
297.8	1854.61		297.8	2863.55
297.7	1817.23		297.7	2858.55
297.6	1700.36		297.6	2817.89
297.5	1725.14		297.5	2766.24
297.4	1986.26		297.4	2768.94
297.3	1968.36		297.3	2786.72
297.2	1635.53		297.2	2755.43
297.1	1577.88		297.1	2727.89
297	1706.2		297	2705.76
296.9	1753.23		296.9	2794.18
296.8	1809.07		296.8	2766.43
296.7	1579.59		296.7	2675.14
296.6	1457.65		296.6	2681.99
296.5	1816.51		296.5	2704.61
296.4	1863.97		296.4	2640.59
296.3	1763.21		296.3	2666.22
296.2	1671.76		296.2	2693.72
296.1	1712.98		296.1	2705.3
296	1633.96		296	2613.45
295.9	1630.23		295.9	2577.75
295.8	1596		295.8	2599.43
295.7	1722.16		295.7	2581.55
295.6	1944.54		295.6	2639.39
295.5	1522.48		295.5	2634.97
295.4	1679.29		295.4	2563.11
295.3	1589.25		295.3	2549.68
295.2	1467.41		295.2	2603.48
295.1	1337.82		295.1	2562.66
295	1570.04		295	2577.97
294.9	1409.5		294.9	2582.61
294.8	1540.72		294.8	2548.33
294.7	1499.05		294.7	2468.43
294.6	1613.34		294.6	2495.67
294.5	1406.4		294.5	2519.46
294.4	1347.07		294.4	2556.22
294.3	1265.09		294.3	2501.91
294.2	1360.44		294.2	2485.43
294.1	1309.54		294.1	2458.86
294	1289.45		294	2493.53
293.9	1464.21		293.9	2493.38
293.8	1216.51		293.8	2491.53
293.7	1404.8		293.7	2459.22
293.6	1539.47		293.6	2460.01
293.5	1350.51		293.5	2457.82
293.4	1231.8		293.4	2498.47
293.3	1433.59		293.3	2486.53
293.2	1596.91		293.2	2511.36
293.1	1376.07		293.1	2562.07
293	1588.98		293	2513.8
292.9	1678.78		292.9	2565.93
292.8	1433.99		292.8	2596.24
292.7	1430.65		292.7	2561.72
292.6	1490.04		292.6	2593.76
292.5	1491		292.5	2562.2
292.4	1595.62		292.4	2599.77
292.3	1681.66		292.3	2646.14
292.2	1339.42		292.2	2651.61
292.1	1481.55		292.1	2669.78
292	1487.39		292	2663.97
291.9	1511.32		291.9	2692.68
291.8	1308.31		291.8	2671.36
291.7	1309.67		291.7	2721.31
291.6	1221.45		291.6	2788.01
291.5	1536.56		291.5	2775.28
291.4	1438.36		291.4	2774.39
291.3	1522.58		291.3	2793.55
291.2	1278.14		291.2	2855.04
291.1	1437.51		291.1	2862.76
291	1304.28		291	2828.48
290.9	1372.87		290.9	2887.84
290.8	1433.75		290.8	2869.95
290.7	1557.45		290.7	2910.05
290.6	1389.7		290.6	3017.72
290.5	1297.48		290.5	3077.02
290.4	1327.12		290.4	3071.23
290.3	1306.71		290.3	3052.2
290.2	1353.07		290.2	3136.01
290.1	1388.53		290.1	3216.22
290	1622.46		290	3309.32
289.9	1586.9		289.9	3456.91
289.8	1473.55		289.8	3592.41
289.7	1785.09		289.7	3747.8
289.6	1716.95		289.6	3999.64
289.5	1769.96		289.5	4202.57
289.4	1973.27		289.4	4516.84
289.3	1936.43		289.3	4811.81
289.2	2091.18		289.2	5177.35
289.1	2182.12		289.1	5432.5
289	2278.2		289	5676.05
288.9	2467.6		288.9	5952.55
288.8	2478.86		288.8	6240.45
288.7	3066.66		288.7	6426.05
288.6	3015.58		288.6	6701.1
288.5	3211.44		288.5	6947.9
288.4	3466.7		288.4	7220.9
288.3	3535.92		288.3	7571.7
288.2	3545.4		288.2	7936.55
288.1	3561.96		288.1	8558.5
288	3966.78		288	9297.9
287.9	4284.8		287.9	10090.9
287.8	4880.32		287.8	11354.7
287.7	5438.44		287.7	13137.4
287.6	6765.66		287.6	15153.2
287.5	8401.06		287.5	17275
287.4	10519.5		287.4	19876.4
287.3	11778.2		287.3	22401
287.2	14019.2		287.2	24573.2
287.1	16938.2		287.1	26602
287	18942.2		287	27760.4
286.9	20541.6		286.9	28315.2
286.8	20942		286.8	28063.4
286.7	21606		286.7	26904.8
286.6	20466.6		286.6	25224.1
286.5	18513.1		286.5	22902.5
286.4	17186.6		286.4	20565.8
286.3	14616.9		286.3	18190.8
286.2	11813.6		286.2	16041.1
286.1	10067		286.1	14291
286	8616.68		286	13201.2
285.9	7299.86		285.9	12689.4
285.8	5823		285.8	12771.4
285.7	5534.88		285.7	13489.4
285.6	5784.6		285.6	14860
285.5	6424.16		285.5	16741
285.4	7486.06		285.4	19011.2
285.3	8692.34		285.3	21431.5
285.2	10278.9		285.2	24147.3
285.1	11941.4		285.1	26659.7
285	13309.2		285	28485.7
284.9	15257.9		284.9	29807.2
284.8	16273.8		284.8	30457.5
284.7	16747.4		284.7	30155.8
284.6	16979.1		284.6	28805.3
284.5	18093.2		284.5	26980.6
284.4	16749.7		284.4	24375
284.3	16132.3		284.3	21654.3
284.2	13646.3		284.2	18657.3
284.1	12339.2		284.1	15536.6
284	10573.7		284	12964.8
283.9	8879.18		283.9	10430.9
283.8	7598.88		283.8	8376.4
283.7	6372.86		283.7	6643.65
283.6	5041.06		283.6	5251.45
283.5	3835.1		283.5	4083.66
283.4	3040.62		283.4	3228.1
283.3	2433.48		283.3	2489.22
283.2	1838.95		283.2	1912.96
283.1	1658.88		283.1	1563.24
283	1105.24		283	1312.27
282.9	1121.22		282.9	1120.01
282.8	1122.21		282.8	946.49
282.7	935.228		282.7	912.055
282.6	735.974		282.6	790.395
282.5	619.874		282.5	724.68
282.4	614.78		282.4	695.15
282.3	723.382		282.3	685.245
282.2	559.478		282.2	628.16
282.1	561.238		282.1	631.24
282	573.162		282	643.155
281.9	617.02		281.9	606.825
281.8	644.232		281.8	579.9
281.7	616.994		281.7	560.185
281.6	568.12		281.6	558.885
281.5	536.668		281.5	561.955
281.4	540.776		281.4	597.61
281.3	696.972		281.3	578.72
281.2	559.398		281.2	543.575
281.1	557.796		281.1	527.68
281	503.428		281	526.08
280.9	486.594		280.9	534.895
280.8	544.644		280.8	543.335
280.7	566.334		280.7	536.685
280.6	548.672		280.6	527.23
280.5	409.39		280.5	507.495
280.4	622.462		280.4	536.105
280.3	707.056		280.3	504.74
280.2	507.91		280.2	490.566
280.1	513.966		280.1	507.595
280	405.096		280	498.059
279.9	526.61		279.9	516.975
279.8	481.952		279.8	481.603
279.7	593.438		279.7	525.3
279.6	552.354		279.6	510.885
279.5	472.722		279.5	498.289
279.4	520.982		279.4	479.241
279.3	503.374		279.3	507.805
279.2	469.894		279.2	511.635
279.1	546.218		279.1	500.22
279	558.596		279	495.608

## Sheet: Figure 3c
Figure 3c
XPS N 1s data
Optimal			EDA			Overdose
Binding energy (eV)	Intensity		Binding energy (eV)	Intensity		Binding energy (eV)	Intensity
408.01	1690.03		408	2775.79		408	2963.11
407.99	1690.08		407.95	2905.28		407.95	3057.62
407.97	1690.13		407.9	2806.93		407.9	3054.98
407.96	1690.18		407.85	2806.64		407.85	2917.41
407.94	1690.23		407.8	2856.1		407.8	2994.4
407.92	1690.28		407.75	2856.86		407.75	3033.77
407.91	1690.33		407.7	2801.96		407.7	3102.92
407.89	1725.38		407.65	2773.47		407.65	2980.47
407.87	1690.43		407.6	2878.15		407.6	3001.68
407.85	1690.48		407.55	2749.86		407.55	3008.24
407.84	1690.53		407.5	2787.99		407.5	2983.27
407.82	1690.58		407.45	2759.86		407.45	2954.54
407.8	1690.63		407.4	2808.64		407.4	3070.83
407.79	1690.68		407.35	2792.2		407.35	2997.68
407.77	1690.72		407.3	2804.16		407.3	2998.88
407.75	1690.77		407.25	2823.81		407.25	2994.4
407.74	1690.82		407.2	2780.31		407.2	2960.22
407.72	1690.87		407.15	2844.22		407.15	2881.47
407.7	1725.92		407.1	2892.11		407.1	2902.6
407.69	1725.97		407.05	2885.43		407.05	2986.07
407.67	1691.02		407	2840.61		407	2906.44
407.65	1691.07		406.95	2826.61		406.95	3012.89
407.63	1726.12		406.9	2781.23		406.9	2961.18
407.62	1726.17		406.85	2838.18		406.85	2939.34
407.6	1726.22		406.8	2808.97		406.8	2891.64
407.58	1691.27		406.75	2805.36		406.75	2917.65
407.57	1726.32		406.7	2793.55		406.7	2951.98
407.55	1726.37		406.65	2816.76		406.65	2922.13
407.53	1691.42		406.6	2816.97		406.6	2904.68
407.52	1691.47		406.55	2845.02		406.55	2890.6
407.5	1726.52		406.5	2790.91		406.5	2935.17
407.48	1726.56		406.45	2803.52		406.45	3040.58
407.47	1726.61		406.4	2784.16		406.4	2996.08
407.45	1726.66		406.35	2777.79		406.35	2945.1
407.43	1726.71		406.3	2859.51		406.3	2933.01
407.41	1726.76		406.25	2813.76		406.25	3022.25
407.4	1761.81		406.2	2815.84		406.2	2948.06
407.38	1761.86		406.15	2851.18		406.15	3012.65
407.36	1761.91		406.1	2793.59		406.1	2978.07
407.35	1726.96		406.05	2812.72		406.05	2958.54
407.33	1727.01		406	2814.97		406	2969.51
407.31	1762.06		405.95	2773.59		405.95	2936.29
407.3	1762.11		405.9	2725.17		405.9	2970.15
407.28	1762.16		405.85	2776.83		405.85	3032.49
407.26	1762.21		405.8	2758.74		405.8	2881.55
407.24	1762.26		405.75	2796.44		405.75	2911.56
407.23	1762.31		405.7	2799.76		405.7	2990.08
407.21	1727.36		405.65	2854.62		405.65	2966.39
407.19	1762.4		405.6	2838.45		405.6	3017.13
407.18	1762.45		405.55	2898.44		405.55	2794.16
407.16	1762.5		405.5	2880.11		405.5	2925.73
407.14	1727.55		405.45	2795.92		405.45	2929.49
407.13	1727.6		405.4	2787.07		405.4	2995.68
407.11	1692.65		405.35	2743.86		405.35	3056.98
407.09	1692.7		405.3	2831.97		405.3	2934.69
407.08	1727.75		405.25	2798.16		405.25	3103.4
407.06	1727.8		405.2	2735.34		405.2	2922.05
407.04	1692.85		405.15	2830.09		405.15	2951.58
407.02	1692.9		405.1	2755.38		405.1	3062.67
407.01	1692.95		405.05	2766.91		405.05	3017.29
406.99	1658		405	2890.24		405	2904.04
406.97	1658.05		404.95	2722.73		404.95	2921.73
406.96	1658.1		404.9	2731.97		404.9	3001.36
406.94	1658.15		404.85	2838.78		404.85	2884.43
406.92	1658.2		404.8	2772.19		404.8	2843.22
406.91	1658.25		404.75	2798		404.75	2891.16
406.89	1658.3		404.7	2826.97		404.7	2866.99
406.87	1693.34		404.65	2702.44		404.65	3002
406.85	1693.39		404.6	2800.56		404.6	3055.62
406.84	1693.44		404.55	2863.91		404.55	2995.12
406.82	1658.49		404.5	2802.36		404.5	2911.16
406.8	1693.54		404.45	2772.71		404.45	2962.71
406.79	1693.59		404.4	2857.7		404.4	2928.29
406.77	1693.64		404.35	2834.41		404.35	3022.33
406.75	1658.69		404.3	2901.44		404.3	2969.91
406.74	1693.74		404.25	2803.08		404.25	2951.66
406.72	1693.79		404.2	2766.14		404.2	2992.88
406.7	1693.84		404.15	2819.53		404.15	2851.14
406.69	1693.89		404.1	2778.51		404.1	2789.76
406.67	1728.94		404.05	2857.3		404.05	2879.95
406.65	1728.99		404	2900.48		404	2876.43
406.63	1694.04		403.95	2853.78		403.95	2950.22
406.62	1694.09		403.9	2881.91		403.9	2952.46
406.6	1729.14		403.85	2893.03		403.85	2981.67
406.58	1729.18		403.8	2929.57		403.8	3001.44
406.57	1729.23		403.75	2872.39		403.75	2972.47
406.55	1694.28		403.7	2810.89		403.7	2897.32
406.53	1694.33		403.65	2845.38		403.65	2978.63
406.52	1729.38		403.6	2736.05		403.6	3027.53
406.5	1729.43		403.55	2853.66		403.55	2881.87
406.48	1729.48		403.5	2809.57		403.5	2963.99
406.47	1764.53		403.45	2760.03		403.45	2880.99
406.45	1764.58		403.4	2875.15		403.4	2997.84
406.43	1729.63		403.35	2865.51		403.35	3021.53
406.41	1729.68		403.3	2841.97		403.3	2922.21
406.4	1729.73		403.25	2846.14		403.25	2946.14
406.38	1729.78		403.2	2855.22		403.2	3017.61
406.36	1764.83		403.15	2940.89		403.15	2923.73
406.35	1764.88		403.1	2967.78		403.1	2875.15
406.33	1764.93		403.05	2877.99		403.05	2975.59
406.31	1764.98		403	2924.73		403	3082.99
406.3	1765.02		402.95	2853.5		402.95	2978.55
406.28	1765.07		402.9	2972.43		402.9	2987.68
406.26	1800.12		402.85	2947.46		402.85	3069.71
406.24	1765.17		402.8	2927.37		402.8	2972.55
406.23	1765.22		402.75	2975.83		402.75	3036.65
406.21	1765.27		402.7	2939.53		402.7	3021.53
406.19	1730.32		402.65	2965.07		402.65	2891
406.18	1730.37		402.6	2860.59		402.6	2910.2
406.16	1730.42		402.55	2816.97		402.55	2911.24
406.14	1730.47		402.5	2819.73		402.5	2855.78
406.13	1730.52		402.45	2909.24		402.45	2972.47
406.11	1695.57		402.4	2846.7		402.4	3052.1
406.09	1695.62		402.35	2814.32		402.35	3041.78
406.08	1695.67		402.3	2843.38		402.3	3174.23
406.06	1660.72		402.25	2838.57		402.25	3164.31
406.04	1660.77		402.2	2924.89		402.2	3020.89
406.02	1660.82		402.15	2890.91		402.15	3023.85
406.01	1625.87		402.1	2838.26		402.1	2922.77
405.99	1660.92		402.05	2894.32		402.05	3077.87
405.97	1660.97		402	2870.39		402	3066.51
405.96	1661.01		401.95	2897.44		401.95	3056.9
405.94	1696.06		401.9	2883.07		401.9	3098.6
405.92	1696.11		401.85	2900.24		401.85	3020.81
405.91	1696.16		401.8	2913.24		401.8	2958.22
405.89	1661.21		401.75	2972.67		401.75	3077.47
405.87	1696.26		401.7	2900.8		401.7	3086.83
405.85	1696.31		401.65	2882.95		401.65	3083.23
405.84	1731.36		401.6	2889.2		401.6	3086.03
405.82	1731.41		401.55	2869.51		401.55	3068.43
405.8	1731.46		401.5	2827.21		401.5	3138.3
405.79	1731.51		401.45	2940.14		401.45	3046.82
405.77	1766.56		401.4	2897.52		401.4	3088.28
405.75	1766.61		401.35	2873.35		401.35	3270.67
405.74	1766.66		401.3	2891.72		401.3	3143.02
405.72	1801.7		401.25	2990.84		401.25	3266.27
405.7	1766.75		401.2	2979.99		401.2	3176.63
405.69	1731.8		401.15	2944.78		401.15	3246.26
405.67	1731.85		401.1	2966.95		401.1	3265.23
405.65	1731.9		401.05	2982.28		401.05	3166.79
405.63	1766.95		401	2984.24		401	3186.95
405.62	1767		400.95	2945.02		400.95	3232.73
405.6	1767.05		400.9	2964.22		400.9	3156.22
405.58	1767.1		400.85	2958.86		400.85	3181.67
405.57	1732.15		400.8	2971.47		400.8	3254.26
405.55	1732.2		400.75	2863.03		400.75	3249.06
405.53	1767.25		400.7	2888.55		400.7	3179.83
405.52	1802.3		400.65	2946.26		400.65	3169.67
405.5	1767.35		400.6	2979.15		400.6	3205.12
405.48	1732.4		400.55	2969.07		400.55	3259.46
405.47	1732.45		400.5	2927.77		400.5	3361.1
405.45	1697.5		400.45	2939.7		400.45	3361.98
405.43	1697.55		400.4	2862.43		400.4	3225.77
405.41	1732.6		400.35	3026.89		400.35	3332.05
405.4	1732.65		400.3	2989.88		400.3	3414.81
405.38	1767.69		400.25	3061.03		400.25	3403.68
405.36	1767.74		400.2	3130.85		400.2	3440.34
405.35	1767.79		400.15	2969.99		400.15	3352.7
405.33	1732.84		400.1	2991.88		400.1	3421.29
405.31	1732.89		400.05	3067.43		400.05	3313.01
405.3	1732.94		400	3040.66		400	3517.09
405.28	1697.99		399.95	3040.89		399.95	3401.76
405.26	1733.04		399.9	3139.49		399.9	3462.1
405.24	1733.09		399.85	3098.04		399.85	3575.03
405.23	1733.14		399.8	3130.25		399.8	3543.34
405.21	1698.19		399.75	3107.68		399.75	3420.17
405.19	1698.24		399.7	3180.75		399.7	3609.04
405.18	1698.29		399.65	3163.47		399.65	3567.35
405.16	1698.34		399.6	3081.95		399.6	3610.72
405.14	1698.39		399.55	3152.86		399.55	3562.22
405.13	1698.44		399.5	3206.28		399.5	3609.76
405.11	1733.49		399.45	3180.59		399.45	3840.42
405.09	1663.54		399.4	3276.55		399.4	3740.94
405.08	1698.58		399.35	3333.89		399.35	3732.29
405.06	1663.63		399.3	3295.28		399.3	3738.7
405.04	1628.68		399.25	3381.07		399.25	3918.45
405.02	1663.73		399.2	3321.65		399.2	3964.55
405.01	1628.78		399.15	3387.88		399.15	3923.73
404.99	1628.83		399.1	3435.74		399.1	3809.2
404.97	1628.88		399.05	3448.74		399.05	3613.69
404.96	1663.93		399	3455.62		399	3783.51
404.94	1663.98		398.95	3489.68		398.95	3803.76
404.92	1699.03		398.9	3489.88		398.9	3765.19
404.91	1699.08		398.85	3496.84		398.85	3756.78
404.89	1734.13		398.8	3629.29		398.8	3874.11
404.87	1734.18		398.75	3642.78		398.75	3934.61
404.86	1769.23		398.7	3704.52		398.7	3692.6
404.84	1769.28		398.65	3638.74		398.65	3556.06
404.82	1804.32		398.6	3648.9		398.6	3678.19
404.8	1804.37		398.55	3750.34		398.55	3668.19
404.79	1839.42		398.5	3702.72		398.5	3837.37
404.77	1839.47		398.45	3836.14		398.45	3630.17
404.75	1874.52		398.4	3838.09		398.4	3516.37
404.74	1874.57		398.35	3856.06		398.35	3521.41
404.72	1874.62		398.3	3929.85		398.3	3395.76
404.7	1874.67		398.25	3997.04		398.25	3336.05
404.69	1839.72		398.2	3940.3		398.2	3423.85
404.67	1839.77		398.15	4022.81		398.15	3352.3
404.65	1839.82		398.1	3977.47		398.1	3356.94
404.64	1839.87		398.05	4097.36		398.05	3346.62
404.62	1804.92		398	4043.49		398	3324.29
404.6	1804.97		397.95	3980.83		397.95	3214.65
404.58	1805.02		397.9	4022.09		397.9	3266.35
404.57	1805.07		397.85	4110.69		397.85	3060.5
404.55	1840.12		397.8	4222.77		397.8	3135.73
404.53	1875.16		397.75	4231.94		397.75	3145.1
404.52	1840.21		397.7	4258.74		397.7	3102.2
404.5	1840.26		397.65	4329.77		397.65	3114.21
404.48	1840.31		397.6	4438.9		397.6	3078.51
404.47	1805.36		397.55	4453.34		397.55	3227.53
404.45	1805.41		397.5	4437.26		397.5	3103.48
404.43	1805.46		397.45	4477.19		397.45	3188.24
404.41	1805.51		397.4	4535.1		397.4	2990.72
404.4	1805.56		397.35	4650.5		397.35	2981.11
404.38	1770.61		397.3	4656.9		397.3	3098.68
404.36	1770.66		397.25	4650.78		397.25	2963.59
404.35	1805.71		397.2	4660.1		397.2	2957.66
404.33	1805.76		397.15	4736.45		397.15	2944.86
404.31	1840.81		397.1	4786.11		397.1	3084.91
404.3	1840.86		397.05	4902.36		397.05	3058.66
404.28	1805.91		397	4844.94		397	3022.57
404.26	1840.96		396.95	4896.56		396.95	3023.69
404.25	1841.01		396.9	4888.68		396.9	3072.35
404.23	1841.05		396.85	4851.42		396.85	3023.29
404.21	1876.1		396.8	4925.17		396.8	2950.22
404.19	1876.15		396.75	4990.48		396.75	3002.24
404.18	1841.2		396.7	4924.25		396.7	2908.68
404.16	1876.25		396.65	4908.36		396.65	3036.57
404.14	1911.3		396.6	4862.39		396.6	2963.75
404.13	1911.35		396.55	4982.31		396.55	3053.54
404.11	1946.4		396.5	4864.43		396.5	2935.89
404.09	1911.45		396.45	4830.49		396.45	2872.35
404.08	1946.5		396.4	4801.68		396.4	2866.43
404.06	1911.55		396.35	4747.7		396.35	2874.59
404.04	1911.6		396.3	4727.41		396.3	2911.08
404.03	1911.65		396.25	4681.72		396.25	2971.75
404.01	1911.7		396.2	4608.77		396.2	2948.7
403.99	1911.75		396.15	4551.94		396.15	3007.84
403.97	1876.8		396.1	4414.28		396.1	2942.86
403.96	1841.85		396.05	4313.36		396.05	2986.07
403.94	1876.89		396	4223.01		396	2951.66
403.92	1876.94
403.91	1876.99
403.89	1842.04
403.87	1842.09
403.86	1842.14
403.84	1807.19
403.82	1807.24
403.8	1842.29
403.79	1807.34
403.77	1842.39
403.75	1842.44
403.74	1842.49
403.72	1877.54
403.7	1877.59
403.69	1912.64
403.67	1912.68
403.65	1912.73
403.64	1947.78
403.62	1947.83
403.6	1947.88
403.58	1947.93
403.57	1947.98
403.55	1983.03
403.53	1983.08
403.52	2018.13
403.5	2018.18
403.48	2053.23
403.47	2018.28
403.45	2018.33
403.43	2053.37
403.42	2053.42
403.4	2053.47
403.38	2053.52
403.36	2018.57
403.35	2018.62
403.33	2018.67
403.31	2018.72
403.3	2018.77
403.28	1983.82
403.26	2018.87
403.25	1983.92
403.23	1983.97
403.21	2019.02
403.2	2089.07
403.18	2124.12
403.16	2159.16
403.15	2194.21
403.13	2194.26
403.11	2229.31
403.09	2229.36
403.08	2264.41
403.06	2299.46
403.04	2334.51
403.03	2369.56
403.01	2369.61
402.99	2404.66
402.98	2369.71
402.96	2404.75
402.94	2404.8
402.93	2439.85
402.91	2439.9
402.89	2439.95
402.88	2475
402.86	2475.05
402.84	2475.1
402.82	2475.15
402.81	2510.2
402.79	2510.25
402.77	2510.3
402.76	2510.35
402.74	2545.39
402.72	2545.44
402.71	2580.49
402.69	2580.54
402.67	2580.59
402.66	2650.64
402.64	2685.69
402.62	2720.74
402.61	2755.79
402.59	2790.84
402.57	2825.89
402.56	2860.93
402.54	2895.98
402.52	2931.03
402.51	3001.08
402.49	3036.13
402.47	3071.18
402.45	3106.23
402.44	3106.28
402.42	3106.33
402.4	3141.38
402.39	3176.42
402.37	3211.47
402.35	3176.52
402.34	3176.57
402.32	3176.62
402.3	3176.67
402.29	3211.72
402.27	3246.77
402.25	3246.82
402.24	3246.87
402.22	3281.92
402.2	3316.97
402.18	3352.01
402.17	3387.06
402.15	3422.11
402.13	3457.16
402.12	3457.21
402.1	3492.26
402.08	3492.31
402.07	3562.36
402.05	3562.41
402.03	3597.46
402.02	3597.51
402	3632.55
401.98	3632.6
401.97	3702.65
401.95	3667.7
401.93	3667.75
401.92	3702.8
401.9	3702.85
401.88	3737.9
401.86	3772.95
401.85	3773
401.83	3808.05
401.81	3843.1
401.8	3843.14
401.78	3808.19
401.76	3843.24
401.75	3913.29
401.73	3878.34
401.71	3878.39
401.7	3878.44
401.68	3913.49
401.66	3983.54
401.65	3948.59
401.63	3983.64
401.61	4018.69
401.59	4018.74
401.58	4018.79
401.56	4053.83
401.54	4123.88
401.53	4088.93
401.51	4088.98
401.49	4089.03
401.48	4124.08
401.46	4054.13
401.44	4089.18
401.43	4089.23
401.41	4089.28
401.39	4019.33
401.37	4054.38
401.36	4054.43
401.34	4054.48
401.32	4019.53
401.31	4019.58
401.29	3984.63
401.27	3984.68
401.26	3949.73
401.24	3949.77
401.22	3949.82
401.2	3914.87
401.19	3879.92
401.17	3844.97
401.15	3845.02
401.14	3845.07
401.12	3810.12
401.1	3775.17
401.09	3740.22
401.07	3705.27
401.05	3670.32
401.03	3635.37
401.02	3600.42
401	3600.47
400.98	3565.52
400.97	3495.57
400.95	3495.62
400.93	3495.67
400.91	3425.72
400.9	3390.77
400.88	3355.82
400.86	3320.87
400.85	3320.92
400.83	3285.97
400.81	3251.02
400.79	3216.07
400.78	3181.12
400.76	3146.17
400.74	3146.22
400.73	3111.27
400.71	3111.32
400.69	3041.37
400.67	3041.42
400.66	3041.47
400.64	3041.52
400.62	3006.57
400.61	2971.62
400.59	2971.67
400.57	2971.72
400.56	2971.77
400.54	2901.82
400.52	2866.87
400.5	2831.92
400.49	2866.97
400.47	2867.01
400.45	2832.06
400.44	2797.11
400.42	2797.16
400.4	2797.21
400.39	2762.26
400.37	2727.31
400.35	2692.36
400.33	2692.41
400.32	2622.46
400.3	2587.51
400.28	2552.56
400.27	2552.61
400.25	2517.66
400.23	2517.71
400.21	2482.76
400.2	2482.81
400.18	2482.86
400.16	2482.91
400.15	2482.96
400.13	2483.01
400.11	2483.06
400.1	2483.11
400.08	2483.16
400.06	2483.21
400.05	2483.26
400.03	2483.31
400.01	2483.35
399.99	2448.4
399.98	2448.45
399.96	2448.5
399.94	2413.55
399.93	2413.6
399.91	2378.65
399.89	2378.7
399.87	2343.75
399.86	2343.8
399.84	2308.85
399.82	2308.9
399.81	2308.95
399.79	2274
399.77	2239.05
399.76	2239.1
399.74	2204.15
399.72	2239.2
399.7	2239.25
399.69	2239.3
399.67	2239.35
399.65	2204.4
399.64	2204.45
399.62	2204.5
399.6	2204.55
399.59	2204.59
399.57	2169.64
399.55	2169.69
399.54	2169.74
399.52	2169.79
399.5	2134.84
399.48	2134.89
399.47	2134.94
399.45	2134.99
399.43	2100.04
399.42	2100.09
399.4	2065.14
399.38	2065.19
399.37	2100.24
399.35	2100.29
399.33	2100.34
399.31	2135.39
399.3	2170.44
399.28	2205.48
399.26	2205.53
399.25	2240.58
399.23	2205.63
399.21	2170.68
399.2	2205.73
399.18	2205.78
399.16	2205.83
399.15	2205.88
399.13	2205.93
399.11	2205.98
399.09	2241.03
399.08	2241.08
399.06	2206.13
399.04	2206.18
399.03	2206.23
399.01	2206.28
398.99	2206.32
398.98	2171.37
398.96	2136.42
398.94	2136.47
398.92	2101.52
398.91	2066.57
398.89	2031.62
398.87	2031.67
398.86	2031.72
398.84	2066.77
398.82	2066.82
398.81	2066.87
398.79	2101.92
398.77	2101.97
398.76	2102.02
398.74	2102.07
398.72	2102.12
398.7	2102.17
398.69	2137.22
398.67	2137.27
398.65	2137.31
398.64	2172.36
398.62	2207.41
398.6	2207.46
398.59	2207.51
398.57	2207.56
398.55	2207.61
398.54	2172.66
398.52	2172.71
398.5	2137.76
398.48	2102.81
398.47	2102.86
398.45	2032.91
398.43	1997.96
398.42	2033.01
398.4	2033.06
398.38	2033.11
398.36	1998.16
398.35	1963.21
398.33	1963.26
398.31	1928.31
398.3	1928.36
398.28	1928.4
398.26	1928.45
398.25	1928.5
398.23	1928.55
398.21	1928.6
398.19	1893.65
398.18	1893.7
398.16	1893.75
398.14	1893.8
398.13	1893.85
398.11	1893.9
398.09	1893.95
398.08	1894
398.06	1894.05
398.04	1859.1
398.03	1859.15
398.01	1859.2
397.99	1859.25
397.97	1859.3
397.96	1859.35
397.94	1824.4
397.92	1824.44
397.91	1824.49
397.89	1789.54
397.87	1789.59
397.86	1789.64
397.84	1754.69
397.82	1754.74
397.8	1719.79
397.79	1719.84
397.77	1719.89
397.75	1754.94
397.74	1754.99
397.72	1755.04
397.7	1790.09
397.69	1790.14
397.67	1790.19
397.65	1825.24
397.64	1860.28
397.62	1860.33
397.6	1860.38
397.58	1860.43
397.57	1895.48
397.55	1895.53
397.53	1930.58
397.52	1895.63
397.5	1895.68
397.48	1895.73
397.47	1895.78
397.45	1895.83
397.43	1895.88
397.42	1895.93
397.4	1860.98
397.38	1861.03
397.36	1861.08
397.35	1861.12
397.33	1826.17
397.31	1826.22
397.3	1826.27
397.28	1826.32
397.26	1826.37
397.25	1826.42
397.23	1826.47
397.21	1861.52
397.19	1861.57
397.18	1861.62
397.16	1896.67
397.14	1896.72
397.13	1931.77
397.11	1896.82
397.09	1896.87
397.08	1861.92
397.06	1826.97
397.04	1827.02
397.02	1827.06
397.01	1827.11
396.99	1862.16
396.97	1862.21
396.96	1827.26
396.94	1827.31
396.92	1862.36
396.91	1862.41
396.89	1862.46
396.87	1862.51
396.86	1897.56
396.84	1897.61
396.82	1932.66
396.81	1932.71
396.79	1967.75
396.77	1967.8
396.75	1932.85
396.74	1932.9
396.72	1932.95
396.7	1933
396.69	1933.05
396.67	1898.1
396.65	1933.15
396.64	1933.2
396.62	1933.25
396.6	1933.3
396.58	1898.35
396.57	1898.4
396.55	1898.45
396.53	1898.5
396.52	1863.55
396.5	1863.6
396.48	1898.65
396.47	1898.69
396.45	1898.74
396.43	1898.79
396.42	1898.84
396.4	1933.89
396.38	1933.94
396.36	1898.99
396.35	1899.04
396.33	1934.09
396.31	1934.14
396.3	1934.19
396.28	1899.24
396.26	1899.29
396.25	1934.34
396.23	1934.39
396.21	1934.44
396.19	1899.49
396.18	1899.54
396.16	1934.58
396.14	1934.63
396.13	1934.68
396.11	1934.73
396.09	1969.78
396.08	1969.83
396.06	1969.88
396.04	2004.93
396.02	2004.98

## Sheet: Figure 3d
Figure 3d
XRD data of the amide-connected GO fiber swelling in NMP
0h			72h
2theta (°)	Intensity		2theta (°)	Intensity
2.00052	8.5714		1.50765	141.944
2.00929	17.7143		1.52274	140.45
2.01806	25.4286		1.53782	139.083
2.02683	34.5714		1.55291	137.841
2.03559	27.1429		1.568	136.724
2.04435	30.2857		1.58308	135.734
2.05312	18.8571		1.59817	136.503
2.06189	38		1.61325	133.566
2.07066	50.2857		1.62834	136.483
2.07943	64.5714		1.64342	136.699
2.08818	48.8571		1.65851	137.045
2.09695	35.1429		1.6736	142.888
2.10572	21.7143		1.68868	140.811
2.11449	31.7143		1.70376	141.927
2.12326	31.4286		1.71884	141.273
2.13201	15.1429		1.73393	139.878
2.14078	3.4286		1.74902	132.217
2.14955	1.4286		1.7641	128.003
2.15832	12.8571		1.77919	127.234
2.16709	16.2857		1.79427	125.671
2.17585	16		1.80936	127.979
2.18461	14.2857		1.82444	130.112
2.19338	22.2857		1.83953	127.647
2.20215	19.1429		1.85462	128.696
2.21092	41.4286		1.8697	131.573
2.21968	41.4286		1.88479	133.853
2.22845	30.8571		1.89986	132.643
2.23721	26.5714		1.91495	134.119
2.24598	43.7143		1.93004	135.899
2.25475	36.2857		1.94512	138.14
2.26351	19.7143		1.96021	138.794
2.27228	28.5714		1.97529	139.545
2.28104	34.8571		1.99038	137.371
2.28981	40.8571		2.00546	136.378
2.29858	26.5714		2.02055	140.248
2.30734	16		2.03564	141.846
2.31611	19.1429		2.05072	140.797
2.32488	24		2.06581	141.007
2.33364	29.4286		2.08089	141.087
2.34241	34		2.09598	144.811
2.35117	24		2.11105	139.661
2.35994	13.7143		2.12614	139
2.36871	21.4286		2.14123	132.028
2.37748	43.4286		2.15631	132.339
2.38624	46.5714		2.1714	131.406
2.395	39.1429		2.18648	129.441
2.40377	40.2857		2.20157	129.713
2.41254	28.5714		2.21666	129.643
2.42131	40.8571		2.23174	131.941
2.43008	41.7143		2.24683	135.353
2.43883	42		2.26191	128.927
2.4476	23.4286		2.277	125.951
2.45637	20.5714		2.29208	124.881
2.46514	15.1429		2.30717	127.234
2.47391	26.8571		2.32225	123.675
2.48266	48.8571		2.33733	124.262
2.49143	50		2.35242	124.909
2.5002	54.5714		2.3675	124.084
2.50897	62.8571		2.38259	128.108
2.51774	56.8571		2.39767	124.633
2.5265	29.1429		2.41276	126.283
2.53526	26		2.42785	129.336
2.54403	17.1429		2.44293	135.301
2.5528	12.8571		2.45802	136.21
2.56157	16.5714		2.4731	130.395
2.57033	24		2.48819	130.185
2.5791	14.2857		2.50328	127.738
2.58786	15.1429		2.51835	125.514
2.59663	18.8571		2.53344	120.622
2.6054	17.7143		2.54852	117.126
2.61416	21.7143		2.56361	123.245
2.62293	31.4286		2.57869	126.913
2.63169	41.1429		2.59378	128.182
2.64046	39.7143		2.60887	129.29
2.64923	34.2857		2.62395	128.378
2.65799	20		2.63904	131.692
2.66676	19.1429		2.65412	134.448
2.67553	37.7143		2.66921	132.664
2.68429	47.1429		2.6843	129.098
2.69306	36		2.69938	130.58
2.70182	9.1429		2.71447	130.304
2.71059	2.5714		2.72954	127.528
2.71936	8.2857		2.74463	126.948
2.72813	20		2.75971	126.675
2.73689	30.8571		2.7748	125.199
2.74565	39.1429		2.78989	127.538
2.75442	39.1429		2.80497	130.969
2.76319	30		2.82006	130.297
2.77196	23.4286		2.83514	131.559
2.78073	9.7143		2.85023	131.161
2.78948	18.8571		2.86531	131.154
2.79825	34.5714		2.8804	128.367
2.80702	41.7143		2.89549	123.804
2.81579	24.2857		2.91057	121.671
2.82456	14.8571		2.92566	118.15
2.83331	33.7143		2.94073	119.937
2.84208	39.4286		2.95582	120.21
2.85085	33.7143		2.97091	123.577
2.85962	17.4286		2.98599	132.916
2.86839	17.4286		3.00108	137.818
2.87715	12.5714		3.01616	143.059
2.88591	4.8571		3.03125	140.14
2.89468	26.2857		3.04633	135.269
2.90345	36		3.06142	134.734
2.91222	34.5714		3.07651	130.014
2.92098	36		3.09159	125.885
2.92975	38.5714		3.10668	122.332
2.93851	30.5714		3.12176	124.045
2.94728	22.2857		3.13685	131.392
2.95605	25.7143		3.15193	133.808
2.96481	19.4286		3.16701	137.836
2.97358	8.8571		3.1821	136.906
2.98234	10.2857		3.19718	138.434
2.99111	15.7143		3.21227	143.171
2.99988	29.1429		3.22735	143.85
3.00864	31.7143		3.24244	139.441
3.01741	28.2857		3.25753	139.629
3.02618	20.8571		3.27261	143.657
3.03494	8.2857		3.2877	142.818
3.04371	2.5714		3.30278	137.266
3.05247	14.2857		3.31787	134.066
3.06124	13.7143		3.33295	130.402
3.07001	25.7143		3.34803	128.923
3.07878	22.5714		3.36312	129.594
3.08754	29.7143		3.3782	126.318
3.0963	23.1429		3.39329	120.843
3.10507	26.5714		3.40837	124.465
3.11384	15.1429		3.42346	126.178
3.12261	4		3.43855	124.371
3.13138	22.8571		3.45363	124.853
3.14013	49.7143		3.46872	127.21
3.1489	55.7143		3.4838	131.776
3.15767	43.7143		3.49889	133.157
3.16644	22		3.51397	132.944
3.17521	18.8571		3.52906	129.357
3.18396	18.8571		3.54415	130.301
3.19273	33.4286		3.55922	132.042
3.2015	25.7143		3.57431	129.815
3.21027	28.5714		3.58939	132.416
3.21904	34		3.60448	135.042
3.2278	24		3.61957	137.72
3.23656	16.2857		3.63465	141.175
3.24533	12.8571		3.64974	137.367
3.2541	23.7143		3.66482	134.713
3.26287	20.5714		3.67991	131.329
3.27163	25.1429		3.69499	135.469
3.2804	15.7143		3.71008	134.745
3.28916	16.8571		3.72517	137.357
3.29793	8		3.74025	139.073
3.3067	18.8571		3.75534	142.612
3.31546	19.4286		3.77041	143.024
3.32423	24.5714		3.7855	145.85
3.33299	11.4286		3.80058	144.881
3.34176	16		3.81567	142.133
3.35053	14.8571		3.83076	133.979
3.35929	28.5714		3.84584	134.913
3.36806	26.2857		3.86093	135.927
3.37683	22		3.87601	140.038
3.38559	16.5714		3.8911	144.801
3.39436	13.1429		3.90619	149.129
3.40312	12.8571		3.92127	147.434
3.41189	22.2857		3.93636	152.427
3.42066	24.8571		3.95144	156.773
3.42943	22.8571		3.96652	152.423
3.43819	32.2857		3.9816	144.423
3.44695	36.5714		3.99669	143.29
3.45572	29.4286		4.01178	144.413
3.46449	17.1429		4.02686	145.559
3.47326	28.8571		4.04195	150.129
3.48203	29.4286		4.05703	147.528
3.49078	34.5714		4.07212	143.657
3.49955	21.4286		4.08721	145.664
3.50832	26.8571		4.10229	148.591
3.51709	24		4.11738	145.171
3.52586	24.2857		4.13246	144.297
3.53461	15.7143		4.14755	143.899
3.54338	12.5714		4.16262	146.318
3.55215	26.8571		4.17771	147.997
3.56092	33.7143		4.1928	150.965
3.56969	37.1429		4.20788	149.86
3.57845	25.4286		4.22297	151.171
3.58721	31.1429		4.23805	152.948
3.59598	35.7143		4.25314	152.451
3.60475	51.7143		4.26822	152.042
3.61352	43.1429		4.28331	154.769
3.62228	27.7143		4.2984	154.129
3.63105	17.4286		4.31348	151.231
3.63981	20.8571		4.32857	151.497
3.64858	17.4286		4.34365	150.612
3.65735	9.1429		4.35874	154.72
3.66611	20.2857		4.37383	158.846
3.67488	38.8571		4.3889	158.469
3.68364	42.5714		4.40399	157.388
3.69241	17.4286		4.41907	159.832
3.70118	9.4286		4.43416	161.794
3.70994	9.7143		4.44924	162.332
3.71871	16.8571		4.46433	163.371
3.72748	16.5714		4.47942	165.741
3.73624	19.1429		4.4945	171.657
3.74501	26.8571		4.50959	172.972
3.75377	28		4.52467	170.017
3.76254	31.1429		4.53976	169.853
3.77131	39.1429		4.55485	171.878
3.78008	32.8571		4.56993	172.063
3.78884	40		4.58501	169.605
3.7976	61.1429		4.60009	174.038
3.80637	59.7143		4.61518	177.462
3.81514	37.4286		4.63026	178.203
3.82391	26.8571		4.64535	183.692
3.83268	31.1429		4.66044	177.612
3.84143	17.4286		4.67552	178.955
3.8502	20.8571		4.69061	186.871
3.85897	14.8571		4.70569	194.923
3.86774	21.1429		4.72078	191.119
3.87651	31.4286		4.73586	190.301
3.88526	23.1429		4.75095	192.811
3.89403	19.7143		4.76604	193.227
3.9028	38.8571		4.78112	191.119
3.91157	40.5714		4.7962	188.066
3.92034	12.8571		4.81128	184.441
3.9291	10		4.82637	186.189
3.93786	40		4.84146	194.584
3.94663	36.2857		4.85654	197.402
3.9554	13.7143		4.87163	192.42
3.96417	13.4286		4.88671	196.661
3.97293	25.4286		4.9018	199.227
3.9817	19.4286		4.91688	201.231
3.99046	8.2857		4.93197	205.993
3.99923	21.7143		4.94706	208.199
4.008	41.7143		4.96214	218.014
4.01676	36.2857		4.97723	220.329
4.02553	29.7143		4.9923	225.192
4.03429	27.1429		5.00739	226.283
4.04306	31.7143		5.02248	223.367
4.05183	26		5.03756	216.49
4.06059	18.8571		5.05265	211.451
4.06936	25.4286		5.06773	211.462
4.07813	23.7143		5.08282	215.056
4.08689	34.5714		5.0979	223.472
4.09566	28		5.11299	235.626
4.10442	26.8571		5.12808	234.266
4.11319	17.4286		5.14316	240.101
4.12196	20.8571		5.15825	249.29
4.13073	31.7143		5.17333	248.92
4.13949	49.1429		5.18842	245.367
4.14825	58.2857		5.20349	239.465
4.15702	46.5714		5.21858	239.224
4.16579	42		5.23367	243.552
4.17456	34.5714		5.24875	245.423
4.18333	32		5.26384	252.42
4.19208	24		5.27892	253.734
4.20085	35.1429		5.29401	260.322
4.20962	31.4286		5.3091	267.766
4.21839	26		5.32418	273.643
4.22716	35.1429		5.33927	275.007
4.23591	48.8571		5.35435	271.329
4.24468	44.2857		5.36944	272.35
4.25345	35.1429		5.38452	279.895
4.26222	30.5714		5.39961	277.052
4.27099	28.5714		5.41469	288.217
4.27975	27.4286		5.42974	288.458
4.28851	24.8571		5.44491	289.762
4.29728	17.7143		5.45996	294.028
4.30605	17.4286		5.47502	292.552
4.31482	14		5.49008	296.668
4.32358	9.4286		5.50524	299.045
4.33235	16.5714		5.5203	298.535
4.34111	27.4286		5.53536	302.986
4.34988	21.7143		5.55042	303.269
4.35865	7.4286		5.56558	309.538
4.36741	5.1429		5.58064	305.444
4.37618	21.7143		5.59569	309.692
4.38494	26.2857		5.61075	316.528
4.39371	28		5.62592	327.304
4.40248	26.2857		5.64097	339.993
4.41124	41.1429		5.65603	343.661
4.42001	25.4286		5.67109	345.346
4.42878	10.2857		5.68625	343.752
4.43754	17.7143		5.70131	344.983
4.44631	28.5714		5.71637	351.318
4.45507	30.5714		5.73143	352.615
4.46384	16.2857		5.74659	351.685
4.47261	13.4286		5.76165	352.804
4.48138	20.2857		5.77671	362.392
4.49014	33.7143		5.79187	356.766
4.4989	41.1429		5.80693	352.308
4.50767	36.5714		5.82198	351.601
4.51644	38.2857		5.83704	355.255
4.52521	32.5714		5.85221	367.654
4.53398	26.5714		5.86726	380.727
4.54273	42.8571		5.88232	385.101
4.5515	34.2857		5.89738	377.336
4.56027	25.7143		5.91254	381.545
4.56904	16.2857		5.9276	387.112
4.57781	36		5.94266	377.965
4.58656	36.5714		5.95772	374.598
4.59533	26.5714		5.97288	379.056
4.6041	21.1429		5.98794	383.685
4.61287	17.1429		6.003	387.738
4.62164	18.5714		6.01805	390.867
4.6304	19.1429		6.03322	391.493
4.63916	24.8571		6.04827	383.78
4.64793	25.1429		6.06333	391.64
4.6567	32.5714		6.07839	392.829
4.66547	27.1429		6.09355	386.853
4.67423	14.5714		6.10861	391.72
4.683	-2		6.12367	394.238
4.69176	15.4286		6.13873	393.986
4.70053	23.7143		6.15389	397.881
4.7093	30.2857		6.16895	402.318
4.71806	12.2857		6.18401	408.129
4.72683	7.7143		6.19906	405.832
4.73559	4.8571		6.21423	407.78
4.74436	13.4286		6.22928	415.549
4.75313	14		6.24434	420.962
4.76189	31.1429		6.25951	427.22
4.77066	51.4286		6.27456	428.507
4.77943	60.8571		6.28962	427.052
4.78819	37.4286		6.30468	421.252
4.79696	12.5714		6.31984	410.528
4.80572	19.4286		6.3349	405.126
4.81449	34.5714		6.34996	393.126
4.82326	38.5714		6.36502	385.455
4.83203	28.2857		6.38018	386.885
4.84079	30		6.39524	384.469
4.84955	31.7143		6.4103	381.825
4.85832	24		6.42535	382.668
4.86709	16		6.44052	372.476
4.87586	22.5714		6.45557	362.448
4.88463	27.1429		6.47063	362.406
4.89338	39.7143		6.48569	367.168
4.90215	42.8571		6.50085	362.266
4.91092	32.5714		6.51591	362.741
4.91969	6.8571		6.53097	366.612
4.92846	6.5714		6.54603	369.15
4.93721	20.8571		6.56119	363.094
4.94598	28.2857		6.57625	363.678
4.95475	32.5714		6.59131	352.65
4.96352	24		6.60636	348.297
4.97229	18.5714		6.62153	348.65
4.98105	13.1429		6.63659	344.22
4.98981	12.5714		6.65164	340.252
4.99858	8.2857		6.6667	342.245
5.00735	30.2857		6.68186	342.126
5.01612	44.5714		6.69692	329.692
5.02488	34.2857		6.71198	318.028
5.03365	15.1429		6.72714	313.542
5.04241	31.7143		6.7422	300.951
5.05118	52.2857		6.75726	294.206
5.05995	54.2857		6.77232	282.241
5.06871	35.7143		6.78748	280.808
5.07748	29.4286		6.80254	285.517
5.08624	15.4286		6.8176	289.43
5.09501	18.8571		6.83265	290.776
5.10378	6.8571		6.84782	284.434
5.11254	30		6.86288	283.301
5.12131	26.5714		6.87793	274.217
5.13008	38.2857		6.89299	267.423
5.13884	16.8571		6.90815	260.766
5.14761	33.1429		6.92321	252.99
5.15637	28.5714		6.93827	250.112
5.16514	34.5714		6.95333	247.112
5.17391	18		6.96849	250.517
5.18268	41.4286		6.98355	252.496
5.19144	39.1429		6.99861	251.171
5.2002	34		7.01366	253.633
5.20897	23.1429		7.02883	249.35
5.21774	35.7143		7.04389	241.727
5.22651	36		7.05894	232.839
5.23528	36.5714		7.074	224.42
5.24403	41.7143		7.08916	213.601
5.2528	37.4286		7.10422	208.57
5.26157	32.5714		7.11928	206.063
5.27034	26.5714		7.13434	210.08
5.27911	40.2857		7.1495	212.78
5.28786	43.7143		7.16456	212.15
5.29663	43.7143		7.17962	210.815
5.3054	32.2857		7.19478	199.969
5.31417	33.4286		7.20984	195.199
5.32294	29.1429		7.2249	187.175
5.3317	30.8571		7.23995	183.273
5.34046	26.5714		7.25512	186.283
5.34923	26.8571		7.27018	191.301
5.358	19.7143		7.28523	198.584
5.36677	22		7.30029	194.434
5.37553	19.7143		7.31545	184.776
5.3843	28.5714		7.33051	183.43
5.39306	20.5714		7.34557	172.741
5.40183	17.7143		7.36063	172.343
5.4106	16.5714		7.37579	167.636
5.41936	34.2857		7.39085	168.563
5.42813	44.8571		7.40591	169.696
5.43689	38.2857		7.42097	170.35
5.44566	24.2857		7.43613	169.969
5.45443	36.8571		7.45119	166.983
5.46319	43.7143		7.46624	164.853
5.47196	30.2857		7.4813	166.154
5.48073	4		7.49647	157.119
5.48949	28.8571		7.51152	158.584
5.49826	41.7143		7.52658	148.524
5.50702	33.7143		7.54164	142.881
5.51579	32.8571		7.5568	138.811
5.52456	45.1429		7.57186	137.479
5.53333	30.2857		7.58692	143.311
5.54209	23.7143		7.60198	146.042
5.55085	37.7143		7.61714	146.371
5.55962	46.2857		7.6322	145.136
5.56839	29.7143		7.64725	137.689
5.57716	25.1429		7.66242	131.448
5.58593	21.7143		7.67748	120.014
5.59469	25.7143		7.69253	115.192
5.60345	20.8571		7.70759	115.045
5.61222	8.2857		7.72275	111.185
5.62099	16.8571		7.73781	117.448
5.62976	51.7143		7.75287	116.402
5.63852	61.1429		7.76793	115.094
5.64728	53.1429		7.78309	111.846
5.65605	32.8571		7.79815	112.682
5.66482	26.8571		7.81321	109.332
5.67359	27.7143		7.82827	109.273
5.68235	34.5714		7.84343	110.64
5.69111	30.2857		7.85849	114.126
5.69988	15.7143		7.87354	110.538
5.70865	25.1429		7.8886	111.811
5.71742	35.7143		7.90377	110.185
5.72618	37.4286		7.91882	111.734
5.73495	38.5714		7.93388	104.458
5.74371	41.4286		7.94894	102.853
5.75248	42.5714		7.9641	101.734
5.76125	47.7143		7.97916	102.479
5.77001	41.1429		7.99422	105.189
5.77878	44.8571		8.00928	107.913
5.78754	38.5714		8.02444	104.535
5.79631	40.2857		8.0395	104.262
5.80508	30.8571		8.05456	107.472
5.81384	36.5714		8.06961	105.503
5.82261	27.4286		8.08478	99.8042
5.83138	15.1429		8.09983	95.2238
5.84014	20		8.11489	94.4511
5.84891	40		8.13006	94.8042
5.85768	42.2857		8.14511	94.7692
5.86644	43.7143		8.16017	96.5734
5.87521	35.4286		8.17523	95.6853
5.88398	29.4286		8.19039	101.262
5.89274	15.7143		8.20545	104.64
5.90151	25.1429		8.22051	104.514
5.91027	34.8571		8.23557	105.059
5.91904	38.2857		8.25073	103.077
5.92781	54.5714		8.26579	101.42
5.93658	56		8.28084	101.385
5.94534	49.7143		8.2959	97.3322
5.9541	25.4286		8.31107	94.0629
5.96287	53.1429		8.32612	93.1434
5.97164	61.7143		8.34118	92.8951
5.98041	53.7143		8.35624	90.951
5.98917	35.1429		8.3714	92.0664
5.99793	41.4286		8.38646	90.5035
6.0067	26.5714		8.40152	89.3986
6.01547	14.5714		8.41658	87.4755
6.02424	16.2857		8.43174	86.8112
6.033	27.7143		8.4468	85.1434
6.04176	26.5714		8.46186	82.0559
6.05053	30		8.47691	82.7692
6.0593	31.7143		8.49208	78.507
6.06807	41.7143		8.50713	80.3986
6.07683	44.8571		8.52219	83.1993
6.0856	30		8.53725	83.4371
6.09436	16		8.55241	86.8357
6.10313	15.7143		8.56747	88.3706
6.1119	20		8.58253	88.5664
6.12067	24.2857		8.59769	88.8496
6.12943	21.4286		8.61275	86.1154
6.13819	19.4286		8.62781	83.1399
6.14696	8.8571		8.64287	76.3881
6.15573	29.7143		8.65803	74.3776
6.1645	35.1429		8.67309	75.3392
6.17326	36.2857		8.68815	78.3042
6.18203	28.2857		8.7032	83.9336
6.19079	34		8.71837	85.2552
6.19956	21.7143		8.73342	86.6923
6.20833	12.5714		8.74848	88.1294
6.21709	38.5714		8.76354	84.1014
6.22586	48.5714		8.7787	78.9126
6.23463	33.7143		8.79376	71.9021
6.24339	24.2857		8.80882	68.6713
6.25216	36.2857		8.82388	66.1888
6.26092	59.7143		8.83904	69.0035
6.26969	54.2857		8.8541	71.4021
6.27846	54.8571		8.86916	72.0629
6.28723	29.4286		8.88421	74.8986
6.29599	21.1429		8.89938	78.028
6.30475	27.7143		8.91443	74.2028
6.31352	40.2857		8.92949	75.1643
6.32229	32		8.94455	75.8462
6.33106	21.7143		8.95971	75.6958
6.33982	36.5714		8.97477	76.7797
6.34858	34.8571		8.98983	78.2238
6.35735	32		9.00489	82.6678
6.36612	28.8571		9.02005	79.5559
6.37489	20.8571		9.03511	78.7203
6.38366	22.8571		9.05017	78.3706
6.39241	32		9.06533	76.4685
6.40118	44.5714		9.08039	76.8776
6.40995	41.4286		9.09545	76.8042
6.41872	41.7143		9.1105	74.6713
6.42749	31.7143		9.12567	77.4266
6.43625	29.1429		9.14072	76.528
6.44501	26.5714		9.15578	82.7168
6.45378	42		9.17084	80.3462
6.46255	56.2857		9.186	76.8077
6.47132	54.2857		9.20106	76.6818
6.48008	27.4286		9.21612	73.6119
6.48884	33.7143		9.23118	72.1364
6.49761	39.4286		9.24634	70.9825
6.50638	46.2857		9.2614	71.6923
6.51515	41.4286		9.27646	73.6818
6.52391	57.7143		9.29151	75.3217
6.53268	45.4286		9.30668	79.8951
6.54144	33.7143		9.32174	84.3951
6.55021	40		9.33679	84.035
6.55898	62.2857		9.35185	80.8986
6.56774	63.4286		9.36701	78.7518
6.57651	44.8571		9.38207	79.6434
6.58528	58.8571		9.39713	75.8986
6.59404	60.8571		9.41219	72.9266
6.60281	67.4286		9.42735	70.6364
6.61157	50.2857		9.44241	69.2972
6.62034	49.4286		9.45747	66.7692
6.62911	40.8571		9.47252	66.1993
6.63788	42.2857		9.48769	63.549
6.64664	51.1429		9.50275	58.507
6.6554	62.2857		9.5178	62.6748
6.66417	75.1429		9.53297	64.2727
6.67294	42.8571		9.54803	65.3217
6.68171	25.7143		9.56308	67.2797
6.69047	38		9.57814	69.4965
6.69923	67.4286		9.5933	70.3706
6.708	63.4286		9.60836	64.8077
6.71677	44.8571		9.62342	61.7972
6.72554	41.1429		9.63848	61.8357
6.73431	38		9.65364	60.8252
6.74306	36		9.6687	63.7587
6.75183	31.7143		9.68376	66.1014
6.7606	33.1429		9.69881	68.1224
6.76937	38.5714		9.71398	65.7098
6.77814	43.1429		9.72904	63.8252
6.7869	56.8571		9.74409	60.7937
6.79566	48.8571		9.75915	56.1014
6.80443	38.5714		9.77431	55.4825
6.8132	43.4286		9.78937	58.7203
6.82197	64		9.80443	58.7972
6.83073	51.4286		9.81949	60.4161
6.83949	43.1429		9.83465	61.007
6.84826	32.5714		9.84971	61.535
6.85703	43.1429		9.86477	58.7273
6.8658	48.8571		9.87983	57.965
6.87456	72.5714		9.89499	55.3357
6.88333	64.8571		9.91005	56.007
6.89209	61.1429		9.9251	58.1573
6.90086	42		9.94016	61.4091
6.90963	44.8571		9.95533	63.2238
6.91839	30.8571		9.97038	65.1049
6.92716	50		9.98544	68.2587
6.93593	59.4286		10.0006	68.6154
6.94469	79.4286		10.0157	66.5629
6.95346	46.2857		10.0307	62.4825
6.96222	30.5714		10.0458	58.8147
6.97099	28		10.0609	58.493
6.97976	24.8571		10.076	60.8112
6.98853	14.5714		10.0911	61.7378
6.99729	17.1429		10.1061	66.035
7.00605	43.7143		10.1213	68.8566
7.01482	42		10.1363	69.986
7.02359	31.1429		10.1514	67.0909
7.03236	20		10.1664	62.7308
7.04112	43.4286		10.1816	56.2203
7.04988	45.4286		10.1967	53.3706
7.05865	32		10.2117	54.8182
7.06742	33.4286		10.2268	56.486
7.07619	45.4286		10.2419	57.2343
7.08496	57.1429		10.257	64.465
7.09371	57.1429		10.2721	64.979
7.10248	50		10.2871	67.9685
7.11125	42.8571		10.3023	67.2098
7.12002	43.7143		10.3173	65.3217
7.12879	56.2857		10.3324	62.8322
7.13755	41.1429		10.3475	61.7867
7.14631	37.1429		10.3626	63.0489
7.15508	33.1429		10.3777	61.6713
7.16385	35.7143		10.3927	60.8741
7.17262	28.5714		10.4078	63.4126
7.18138	22.2857		10.423	62.049
7.19014	24.2857		10.438	64.486
7.19891	32.5714		10.4531	63.1084
7.20768	44.8571		10.4682	64.8951
7.21645	36.5714		10.4833	64.7867
7.22521	32		10.4984	64.1888
7.23398	41.4286		10.5134	64.3706
7.24274	44		10.5286	61.6119
7.25151	66.5714		10.5436	58.9056
7.26028	71.4286		10.5587	54.7343
7.26904	70		10.5738	51.4441
7.27781	48.8571		10.5889	47.7727
7.28658	44		10.604	47.9685
7.29534	36.2857		10.619	48.493
7.30411	29.4286		10.6341	51.1818
7.31287	57.4286		10.6493	54.3287
7.32164	62.5714		10.6643	56.535
7.33041	46.8571		10.6794	56.7133
7.33918	26.2857		10.6944	59.7622
7.34794	22.5714		10.7096	57.5734
7.3567	57.7143		10.7247	58.8706
7.36547	53.7143		10.7397	59.4441
7.37424	74.5714		10.7548	60.3462
7.38301	55.7143		10.7699	60.4021
7.39177	55.4286		10.785	59.8287
7.40053	42.5714		10.8	60.6119
7.4093	68.2857		10.8151	56.1888
7.41807	66.2857		10.8303	53.4371
7.42684	64		10.8453	52.9056
7.43561	60.2857		10.8604	50.1504
7.44436	56		10.8754	48.2273
7.45313	31.7143		10.8906	48.2203
7.4619	29.1429		10.9057	49.528
7.47067	40.8571		10.9207	51.8636
7.47944	65.1429		10.9359	52.486
7.4882	60.2857		10.9509	56.4301
7.49696	57.4286		10.966	56.6224
7.50573	47.7143		10.981	59.1154
7.5145	52		10.9962	60.5769
7.52327	28.8571		11.0113	57.4161
7.53203	55.7143		11.0263	52.3671
7.54079	64		11.0414	53
7.54956	69.1429		11.0565	52.5839
7.55833	42		11.0716	49.8531
7.5671	38.5714		11.0867	49.2867
7.57586	29.1429		11.1017	48.7168
7.58463	40.8571		11.1169	51.7937
7.59339	39.7143		11.1319	53.3077
7.60216	70		11.147	57.5839
7.61093	56		11.1621	57.4755
7.61969	78.5714		11.1772	58.9371
7.62846	54		11.1923	59.035
7.63723	63.7143		11.2073	58.0105
7.64599	50.5714		11.2224	56.3252
7.65476	66.2857		11.2376	53.035
7.66352	41.1429		11.2526	53.7028
7.67229	19.1429		11.2677	53.7448
7.68106	30.8571		11.2827	51.4231
7.68983	49.1429		11.2979	52.1084
7.69859	57.4286		11.313	51.4965
7.70735	50		11.328	51.4196
7.71612	47.7143		11.3431	48.3776
7.72489	32.8571		11.3582	49.021
7.73366	32.2857		11.3733	53.3007
7.74242	34.5714		11.3884	51.9895
7.75118	39.1429		11.4035	55.9196
7.75995	48		11.4186	55.1119
7.76872	54.2857		11.4336	53.6084
7.77749	61.4286		11.4487	54.2238
7.78626	47.1429		11.4639	53.1014
7.79501	41.7143		11.4789	51.3427
7.80378	39.4286		11.494	48.3916
7.81255	50.5714		11.509	49.6469
7.82132	47.4286		11.5242	51.1888
7.83009	38.5714		11.5392	51.1888
7.83885	64.2857		11.5543	52.3217
7.84761	81.1429		11.5694	53.979
7.85638	77.1429		11.5845	54.6364
7.86515	62.2857		11.5996	54.3392
7.87392	61.7143		11.6146	52.444
7.88268	47.4286		11.6297	51.1538
7.89144	50.2857		11.6449	48.7727
7.90021	42.8571		11.6599	46.7028
7.90898	31.1429		11.675	43.514
7.91775	36		11.69	43.7762
7.92651	54.5714		11.7052	43.0909
7.93528	61.1429		11.7203	43.4755
7.94404	56.5714		11.7353	45.986
7.95281	56.5714		11.7504	51.2552
7.96158	62		11.7655	56.1713
7.97034	50.2857		11.7806	57.1469
7.97911	36.2857		11.7957	56.8392
7.98788	24		11.8107	58.014
7.99664	40.8571		11.8259	55.7378
8.00541	69.4286		11.8409	52.007
8.01417	56.5714		11.856	49.7832
8.02294	77.4286		11.8712	43.2203
8.03171	66.5714		11.8862	43.0105
8.04048	78.8571		11.9013	45.2552
8.04924	39.1429		11.9163	44.6049
8.058	48.8571		11.9315	46.3846
8.06677	38.8571		11.9466	50.5769
8.07554	61.1429		11.9616	55.8042
8.08431	65.4286		11.9767	56.5804
8.09307	75.4286		11.9918	57.6993
8.10183	68		12.0069	55.1853
8.1106	44.8571		12.0219	51.8567
8.11937	48.2857		12.037	53.2028
8.12814	69.1429		12.0522	54.6224
8.13691	84.5714		12.0672	53.1084
8.14566	68.2857		12.0823	51.6993
8.15443	64.8571		12.0973	48.3566
8.1632	71.1429		12.1125	47.6224
8.17197	81.4286		12.1276	46.2552
8.18074	76.5714		12.1426	47.6573
8.1895	59.4286		12.1577	45.6818
8.19826	58.2857		12.1728	47.5315
8.20703	43.7143		12.1879	51.9441
8.2158	54.2857		12.2029	54.3671
8.22457	64		12.218	51.6643
8.23333	82.2857		12.2332	49.3566
8.24209	68.8571		12.2482	47.6713
8.25086	93.7143		12.2633	48.521
8.25963	82.5714		12.2783	49.958
8.2684	101.143		12.2935	49.9545
8.27716	101.429		12.3086	48.6573
8.28593	95.4286		12.3236	49.0769
8.29469	62.5714		12.3388	50.4336
8.30346	82.5714		12.3538	47.7273
8.31223	103.143		12.3689	44.3706
8.32099	81.4286		12.384	44.5769
8.32976	60.5714		12.3991	43.5315
8.33853	70.5714		12.4142	44.3951
8.34729	81.4286		12.4292	46.5525
8.35606	75.4286		12.4443	47.0944
8.36482	65.4286		12.4595	49.3497
8.37359	74.5714		12.4745	52.444
8.38236	64.5714		12.4896	54.5874
8.39113	57.7143		12.5046	53.4755
8.39989	67.7143		12.5198	52.958
8.40865	99.7143		12.5349	51.7797
8.41742	108.286		12.5499	47.7727
8.42619	96.8571		12.565	48.5455
8.43496	95.7143		12.5801	49.7098
8.44372	122.857		12.5952	46.8916
8.45248	104		12.6103	46.1538
8.46125	118.286		12.6253	46.0385
8.47002	95.7143		12.6405	46.3462
8.47879	94.5714		12.6555	43.9965
8.48756	79.7143		12.6706	44.5769
8.49631	111.429		12.6857	42.2133
8.50508	105.143		12.7008	43.3077
8.51385	93.4286		12.7159	45.8182
8.52262	79.7143		12.7309	47.8217
8.53139	72.8571		12.746	47.1433
8.54015	72.2857		12.7612	49.7098
8.54891	79.1429		12.7762	51.5455
8.55768	87.7143		12.7913	50.7413
8.56645	102.286		12.8064	50.3741
8.57522	114.286		12.8215	51.979
8.58398	99.7143		12.8365	49.965
8.59274	115.714		12.8516	48.1888
8.60151	118.286		12.8668	47.6259
8.61028	108		12.8818	48.2273
8.61905	74.8571		12.8969	47.8392
8.62781	92		12.9119	49.521
8.63658	87.7143		12.9271	49.2692
8.64534	58.5714		12.9422	46.4825
8.65411	61.4286		12.9572	46.9301
8.66288	87.4286		12.9723	44.7308
8.67164	100.571		12.9874	43.4161
8.68041	78.8571		13.0025	40.5315
8.68918	90.2857		13.0175	41.9545
8.69794	104		13.0326	43.9266
8.70671	120		13.0478	45.6119
8.71547	120.857		13.0628	47.958
8.72424	115.714		13.0779	45.0734
8.73301	134.571		13.093	44.4196
8.74178	149.429		13.1081	43.5874
8.75054	171.429		13.1232	41.5909
8.7593	160.286		13.1382	44.8252
8.76807	134.286		13.1533	44.986
8.77684	115.429		13.1684	44
8.78561	118.571		13.1835	45.035
8.79437	141.429		13.1986	44.549
8.80313	142.857		13.2136	43.6538
8.8119	130		13.2288	40.035
8.82067	118.857		13.2438	41.3496
8.82944	114.286		13.2589	41.6259
8.83821	117.143		13.2741	39.542
8.84696	134.286		13.2891	42.458
8.85573	167.143		13.3042	43.5734
8.8645	141.429		13.3192	43.4196
8.87327	117.429		13.3344	44.7727
8.88204	127.714		13.3495	43.8112
8.8908	173.714		13.3645	42.1154
8.89956	202.286		13.3796	39.0559
8.90833	236		13.3947	39.9371
8.9171	228		13.4098	40.4475
8.92587	199.429		13.4249	37.1399
8.93463	167.429		13.4399	41.979
8.94339	164.286		13.4551	46.0629
8.95216	165.714		13.4701	48.3252
8.96093	154		13.4852	49.0874
8.9697	164.857		13.5002	45.3636
8.97846	145.429		13.5154	45.0769
8.98723	148		13.5305	44.1364
8.99599	151.714		13.5455	42.3042
9.00476	191.143		13.5606	39.6608
9.01353	164.571		13.5757	36.479
9.02229	150.571		13.5908	38.8077
9.03106	148.857		13.6059	40.1049
9.03983	154		13.6209	40.1329
9.04859	169.714		13.6361	39.8357
9.05736	208		13.6511	38.8426
9.06612	219.714		13.6662	42.8601
9.07489	193.714		13.6813	42.7937
9.08366	191.714		13.6964	40.4161
9.09243	211.429		13.7115	41.4301
9.10119	215.143		13.7265	40.0105
9.10995	181.143		13.7417	43.4021
9.11872	224.857		13.7568	46.3112
9.12749	252.286		13.7718	47.528
9.13626	246		13.7869	46.1678
9.14502	177.143		13.802	45.6853
9.15378	219.143		13.8171	47.0909
9.16255	243.714		13.8322	47.6259
9.17132	271.143		13.8472	49.7797
9.18009	264.286		13.8624	51.514
9.18886	284.571		13.8774	53.1853
9.19761	246		13.8925	54.5315
9.20638	274		13.9076	55.1888
9.21515	251.143		13.9227	54.6399
9.22392	248.571		13.9378	52.8846
9.23269	246.857		13.9528	51.5175
9.24145	277.714		13.9679	51.514
9.25021	282.857		13.9831	50.7168
9.25898	280.571		13.9981	51.4755
9.26775	284.571		14.0132	48.5734
9.27652	287.714		14.0282	50.6154
9.28528	380.286		14.0434	48.9615
9.29404	429.714		14.0585	49.6748
9.30281	423.429		14.0735	50.6888
9.31158	412.571		14.0886	52.5
9.32035	372		14.1037	52.535
9.32911	341.714		14.1188	52.6364
9.33788	404		14.1338	51.042
9.34664	448.286		14.1489	51.8322
9.35541	420.286		14.1641	48.0769
9.36418	370.286		14.1791	47.1748
9.37294	426		14.1942	42.6294
9.38171	516.857		14.2093	41.3706
9.39048	538.857		14.2244	41.5315
9.39924	534.286		14.2395	41.4091
9.40801	509.714		14.2545	41.1189
9.41677	546		14.2697	42.6364
9.42554	512		14.2847	44.0664
9.43431	543.143		14.2998	45.2378
9.44308	519.429		14.3148	44.9965
9.45184	586.571		14.33	44.7797
9.4606	643.714		14.3451	41.7168
9.46937	630.857		14.3601	41.8951
9.47814	586.857		14.3752	42.4825
9.48691	585.143		14.3903	40.5874
9.49567	656.286		14.4054	41.3601
9.50443	696.286		14.4205	42.6049
9.5132	734.571		14.4355	43.5035
9.522	790.286		14.4507	40.0594
9.53076	862.857		14.4657	41.472
9.53952	944.286		14.4808	41.6084
9.54827	804.571		14.4959	43.8741
9.55703	806		14.511	42.6748
9.56579	802.571		14.5261	45.6294
9.57455	975.429		14.5411	47.521
9.58331	921.714		14.5562	49.9196
9.59207	941.143		14.5714	50.7657
9.60082	878.571		14.5864	49.9545
9.60968	912.286		14.6015	47.042
9.61844	953.429		14.6165	47.4685
9.6272	1070.57		14.6317	46.6574
9.63595	1124.86		14.6468	47.3042
9.64471	1154.57		14.6618	43.3426
9.65347	1191.14		14.677	44.1433
9.66223	1209.71		14.692	43.6084
9.67099	1207.71		14.7071	43.8217
9.67975	1308.29		14.7221	42.0769
9.6885	1213.71		14.7373	41.3496
9.69726	1199.71		14.7524	43.2448
9.70602	1278.86		14.7674	43.9371
9.71487	1457.43		14.7825	41.6434
9.72363	1459.71		14.7977	43.9965
9.73239	1446.86		14.8127	44.6958
9.74115	1522.29		14.8278	46.3811
9.74991	1674		14.8428	48.7727
9.75867	1743.43		14.858	51.2762
9.76742	1709.14		14.873	52.3462
9.77618	1671.43		14.8881	53.6189
9.78494	1758.57		14.9032	55.1084
9.7937	1719.43		14.9183	52.3671
9.80246	1636		14.9334	44.6818
9.81122	1585.71		14.9484	44.2692
9.81998	1718		14.9635	43.7587
9.82883	1820.57		14.9787	44.8706
9.83759	1910.29		14.9937	45.6119
9.84635	1950.57
9.8551	1957.43
9.86386	1923.71
9.87262	1972.29
9.88138	1944.29
9.89014	2069.14
9.8989	2156.57
9.90765	2240
9.91641	2232.57
9.92517	2337.71
9.93402	2366.57
9.94278	2384.29
9.95154	2285.71
9.9603	2145.43
9.96906	2085.14
9.97782	2182.29
9.98658	2134.86
9.99533	1980
10.0041	1937.14
10.0129	2129.43
10.0216	2246.57
10.0304	2301.43
10.0392	2222.29
10.048	2141.71
10.0567	2010.86
10.0655	1977.71
10.0742	2011.71
10.083	2140.86
10.0918	2190.86
10.1005	1994.86
10.1093	1792
10.1181	1760.57
10.1268	1911.14
10.1356	1796.86
10.1444	1790.29
10.1532	1658.57
10.1619	1709.71
10.1707	1540.86
10.1794	1583.43
10.1882	1440
10.197	1502.86
10.2057	1466.57
10.2145	1429.14
10.2232	1390.29
10.232	1514
10.2408	1572.57
10.2496	1353.71
10.2584	1193.43
10.2671	1163.43
10.2759	1324
10.2846	1140
10.2934	1104
10.3022	1170
10.3109	1195.14
10.3197	994.286
10.3284	937.143
10.3372	970.571
10.346	946.571
10.3548	897.429
10.3636	842.857
10.3723	879.143
10.3811	800.857
10.3898	754
10.3986	708
10.4074	692.857
10.4161	636.857
10.4249	677.714
10.4336	728.286
10.4424	625.143
10.4512	651.429
10.46	562.571
10.4688	523.429
10.4775	481.714
10.4863	564.857
10.495	535.714
10.5038	547.714
10.5126	548
10.5213	538.571
10.5301	511.429
10.5388	521.429
10.5476	517.714
10.5564	451.429
10.5652	370.857
10.574	335.143
10.5827	364.857
10.5915	359.143
10.6002	354
10.609	324.571
10.6177	339.714
10.6265	316.571
10.6353	322
10.644	316.571
10.6528	322.857
10.6615	305.143
10.6704	287.714
10.6792	310.286
10.6879	334
10.6967	342.857
10.7054	284.857
10.7142	233.143
10.723	281.429
10.7317	310.286
10.7405	306.571
10.7492	238.286
10.758	280.857
10.7667	361.714
10.7755	346.571
10.7843	261.143
10.7931	194.857
10.8019	261.714
10.8106	239.143
10.8194	258.857
10.8281	253.143
10.8369	296.286
10.8457	234.571
10.8544	229.714
10.8632	214.857
10.8719	220.286
10.8807	199.429
10.8895	173.429
10.8983	171.714
10.9071	214.857
10.9158	262.857
10.9246	214.857
10.9333	169.143
10.9421	179.429
10.9509	231.143
10.9596	256.571
10.9684	233.714
10.9771	170.286
10.9859	180.857
10.9947	208.571
11.0035	194
11.0123	182.286
11.021	173.429
11.0298	187.714
11.0385	178.571
11.0473	185.429
11.0561	163.714
11.0648	187.143
11.0736	176.286
11.0823	183.714
11.0911	175.143
11.0999	172.857
11.1087	111.429
11.1175	155.714
11.1262	181.714
11.135	220.286
11.1437	174.857
11.1525	190.286
11.1613	199.143
11.17	221.143
11.1788	217.714
11.1875	196
11.1963	155.429
11.2051	178.286
11.2139	178.857
11.2226	191.429
11.2314	162.286
11.2402	211.429
11.2489	205.714
11.2577	226.286
11.2664	198.857
11.2752	205.429
11.284	221.429
11.2927	225.714
11.3015	193.429
11.3103	162.571
11.3191	145.714
11.3278	149.429
11.3366	139.429
11.3454	168.571
11.3541	162
11.3629	140.857
11.3716	90.5714
11.3804	91.7143
11.3892	107.714
11.3979	112
11.4067	102
11.4155	106.857
11.4243	118.571
11.433	144.286
11.4418	104.286
11.4506	107.714
11.4593	99.4286
11.4681	122.286
11.4768	77.1429
11.4856	78.8571
11.4944	82
11.5031	85.1429
11.5119	86
11.5207	119.143
11.5295	139.714
11.5382	141.143
11.547	134
11.5558	130
11.5645	126
11.5733	124
11.582	108.286
11.5908	86.8571
11.5996	74
11.6083	75.1429
11.6171	68.8571
11.6258	110.857
11.6347	126.286
11.6434	115.714
11.6522	90.8571
11.6609	115.714
11.6697	116.571
11.6785	69.7143
11.6872	68.5714
11.696	68.5714
11.7047	96.2857
11.7135	91.7143
11.7223	91.7143
11.731	62.8571
11.7399	58.8571
11.7486	78.5714
11.7574	95.7143
11.7661	109.143
11.7749	102.571
11.7837	68.8571
11.7924	46.2857
11.8012	53.1429
11.8099	99.4286
11.8187	94.2857
11.8275	59.7143
11.8362	46
11.8451	62
11.8538	60.2857
11.8626	44.8571
11.8713	72.8571
11.8801	108.857
11.8889	116.571
11.8976	82.5714
11.9064	67.7143
11.9151	90.8571
11.9239	90.2857
11.9327	74.8571
11.9414	46.8571
11.9503	66.5714
11.959	79.4286
11.9678	81.7143
11.9765	59.4286
11.9853	48.8571
11.9941	67.1429
12.0028	64.2857
12.0116	80.8571
12.0203	65.7143
12.0291	85.1429
12.0379	86
12.0466	76.5714
12.0555	67.4286
12.0642	88.5714
12.073	84.8571
12.0817	47.1429
12.0905	28.8571
12.0992	35.1429
12.108	38.2857
12.1168	52.5714
12.1255	48.8571
12.1343	64
12.1431	54
12.1518	73.7143
12.1607	58
12.1694	56.5714
12.1782	27.1429
12.1869	59.7143
12.1957	51.4286
12.2044	71.4286
12.2132	61.1429
12.222	72.5714
12.2307	38.5714
12.2395	69.1429
12.2482	59.7143
12.257	52.5714
12.2659	35.4286
12.2746	72
12.2834	66.8571
12.2921	67.4286
12.3009	63.7143
12.3096	54.8571
12.3184	40.5714
12.3272	39.4286
12.3359	53.7143
12.3447	54
12.3534	58.2857
12.3622	56
12.3711	56.5714
12.3798	40.5714
12.3886	41.4286
12.3973	68.8571
12.4061	78
12.4148	62.2857
12.4236	37.7143
12.4324	38
12.4411	40.5714
12.4499	84.5714
12.4586	79.1429
12.4674	57.4286
12.4762	45.7143
12.485	58
12.4938	50.2857
12.5025	51.7143
12.5113	59.7143
12.52	59.4286
12.5288	58.2857
12.5375	49.7143
12.5463	49.7143
12.5551	51.1429
12.5638	61.1429
12.5726	55.7143
12.5814	62.5714
12.5902	50.5714
12.599	62.2857
12.6077	60.8571
12.6165	61.4286
12.6252	56.5714
12.634	60.5714
12.6427	30
12.6515	34
12.6603	47.4286
12.669	43.7143
12.6778	45.4286
12.6865	58.2857
12.6954	71.7143
12.7042	55.1429
12.7129	55.4286
12.7217	30.5714
12.7304	23.4286
12.7392	42.8571
12.7479	52.5714
12.7567	56.5714
12.7655	43.7143
12.7742	40
12.783	48.8571
12.7917	66
12.8006	73.7143
12.8094	54
12.8181	56.8571
12.8269	51.4286
12.8356	46.8571
12.8444	34
12.8531	39.4286
12.8619	36.2857
12.8707	44.5714
12.8794	53.1429
12.8882	55.7143
12.8969	33.4286
12.9058	26
12.9146	29.7143
12.9233	42
12.9321	36.2857
12.9408	27.7143
12.9496	25.1429
12.9583	22.8571
12.9671	31.4286
12.9759	50.5714
12.9846	61.4286
12.9934	41.1429
13.0021	26.5714
13.011	30
13.0197	30
13.0285	30.8571
13.0373	25.7143
13.046	28.5714
13.0548	31.4286
13.0635	32.5714
13.0723	33.4286
13.081	47.4286
13.0898	59.1429
13.0986	64.2857
13.1073	48.8571
13.1162	33.7143
13.1249	16.2857
13.1337	41.4286
13.1425	56.8571
13.1512	60.2857
13.16	40.8571
13.1687	32.2857
13.1775	51.4286
13.1862	44
13.195	48.5714
13.2038	30
13.2125	34.5714
13.2214	30
13.2301	60.8571
13.2389	69.7143
13.2477	62
13.2564	31.1429
13.2652	57.7143
13.2739	79.7143
13.2827	91.4286
13.2914	49.7143
13.3002	40.2857
13.309	30.5714
13.3177	40.2857
13.3265	36.2857
13.3353	44.5714
13.3441	49.7143
13.3529	67.7143
13.3616	57.1429
13.3704	57.1429
13.3791	57.1429
13.3879	63.4286
13.3966	69.4286
13.4054	56.8571
13.4142	48.2857
13.4229	26
13.4317	24.5714
13.4405	15.7143
13.4493	31.7143
13.458	36.5714
13.4668	24.8571
13.4756	42.2857
13.4843	64.2857
13.4931	72.8571
13.5018	46.5714
13.5106	26.5714
13.5193	21.1429
13.5281	32.2857
13.5369	36.5714
13.5457	25.1429
13.5545	37.7143
13.5632	38.5714
13.572	29.7143
13.5808	25.7143
13.5895	30.5714
13.5983	16.8571
13.607	32.8571
13.6158	39.1429
13.6245	39.1429
13.6333	39.7143
13.6421	49.7143
13.6509	52.2857
13.6597	42.5714
13.6684	58.2857
13.6772	58.5714
13.686	69.4286
13.6947	60.8571
13.7035	51.4286
13.7122	39.4286
13.721	40.8571
13.7297	36.2857
13.7385	26.2857
13.7473	21.4286
13.7561	34.2857
13.7649	18.8571
13.7736	18
13.7824	23.7143
13.7912	59.7143
13.7999	48.2857
13.8087	43.4286
13.8174	26.8571
13.8262	43.7143
13.8349	42.2857
13.8437	54.2857
13.8525	60
13.8613	50.5714
13.8701	48.8571
13.8788	36.8571
13.8876	42.2857
13.8963	34.5714
13.9051	32.5714
13.9139	28.5714
13.9226	43.1429
13.9314	45.7143
13.9401	42.8571
13.9489	35.4286
13.9576	29.4286
13.9665	14
13.9753	32.8571
13.984	40.2857
13.9928	45.4286
14.0015	49.1429
14.0103	43.7143
14.0191	29.7143
14.0278	33.1429
14.0366	56.5714
14.0453	66.8571
14.0541	60.5714
14.0628	46.8571
14.0717	28.2857
14.0805	17.4286
14.0892	17.7143
14.098	18.8571
14.1067	32
14.1155	44.8571
14.1242	41.4286
14.133	23.7143
14.1418	8
14.1505	25.4286
14.1593	30.2857
14.168	47.1429
14.1769	70
14.1857	63.4286
14.1944	49.4286
14.2032	26.5714
14.2119	28.8571
14.2207	17.4286
14.2294	18.8571
14.2382	27.1429
14.247	55.7143
14.2557	65.4286
14.2645	28.5714
14.2732	12.8571
14.282	17.7143
14.2909	28
14.2996	33.1429
14.3084	44.8571
14.3171	53.7143
14.3259	53.7143
14.3346	53.7143
14.3434	25.4286
14.3522	14.5714
14.3609	14
14.3697	27.4286
14.3784	38.5714
14.3872	35.4286
14.3961	33.7143
14.4048	36.5714
14.4136	43.1429
14.4223	38.5714
14.4311	35.7143
14.4398	40.8571
14.4486	40
14.4574	35.7143
14.4661	58.8571
14.4749	54.8571
14.4836	58.5714
14.4924	40.8571
14.5012	43.7143
14.51	29.1429
14.5188	35.7143
14.5275	48.5714
14.5363	44.5714
14.545	50.5714
14.5538	38.5714
14.5625	35.4286
14.5713	22.2857
14.5801	38.5714
14.5888	33.7143
14.5976	41.4286
14.6064	42.8571
14.6152	43.4286
14.624	42.8571
14.6327	36
14.6415	33.1429
14.6502	28.8571
14.659	40.8571
14.6677	28.2857
14.6765	28.5714
14.6853	28
14.694	26.8571
14.7028	37.7143
14.7116	36.8571
14.7204	35.7143
14.7292	32
14.7379	69.7143
14.7467	62.5714
14.7554	38
14.7642	10
14.7729	11.4286
14.7817	21.1429
14.7905	33.1429
14.7992	39.1429
14.808	14.8571
14.8168	21.4286
14.8256	31.7143
14.8344	55.7143
14.8431	47.7143
14.8519	59.7143
14.8606	41.1429
14.8694	32
14.8781	35.1429
14.8869	42
14.8957	35.4286
14.9044	26.5714
14.9132	18
14.922	27.4286
14.9308	26.5714
14.9396	36.5714
14.9483	23.7143
14.9571	41.1429
14.9658	38
14.9746	61.4286
14.9833	44.8571
14.9921	35.1429

## Sheet: Figure 3e
Figure 3e
DLS data of swollen amide-bridged GO fiber and pristine GO
	GO	GO-link				GO	GO-link
x0(um)	cumulative distribution Q3/%	cumulative distribution Q3/%			xm(um)	Density distribution q3lg	cumulative distribution Q3/%
1.8	1.65	4.51			0.95	0.03	0.08
2.2	2.58	5.52			1.99	0.11	0.12
2.6	3.62	6.41			2.39	0.14	0.12
3	4.76	7.21			2.79	0.18	0.13
3.6	6.61	8.29			3.29	0.23	0.14
4.4	9.29	9.6			3.98	0.31	0.15
5.2	12.12	10.81			4.78	0.39	0.17
6.2	15.8	12.26			5.68	0.48	0.19
7.4	20.33	13.95			6.77	0.59	0.22
8.6	24.9	15.6			7.98	0.7	0.25
10	30.25	17.48			9.27	0.82	0.29
12	37.85	20.04			10.95	0.96	0.32
15	49.01	23.61			13.42	1.15	0.37
18	59.51	26.97			16.43	1.33	0.42
21	68.93	30.27			19.44	1.41	0.49
25	79.48	34.58			22.91	1.39	0.57
30	89.21	39.59			27.39	1.23	0.63
36	96.16	44.88			32.86	0.88	0.67
42	99.62	49.56			38.88	0.52	0.7
50	100	55.18			45.83	0.05	0.74
60	100	61.37			54.77	0	0.78
72	100	67.99			65.73	0	0.84
86	100	75.11			78.69	0	0.92
102	100	82.48			93.66	0	1
122	100	89.9			111.55	0	0.95
146	100	95.64			133.46	0	0.74
174	100	99.35			159.39	0	0.49
206	100	100			189.33	0	0.09
246	100	100			225.11	0	0
294	100	100			268.93	0	0
350	100	100			320.78	0	0
