# Supplementary material for: Covalently bridging graphene edges for improving mechanical and electrical properties of fibers
Source: Nat Commun. 2024 Jun 7;15:4880. doi: 10.1038/s41467-024-49270-5 (PMC11161649; doi:10.1038/s41467-024-49270-5)
Supplement: Supplementary file 4 — Source Data [file 41467_2024_49270_MOESM4_ESM.zip › Source_Data_Fig._4.xlsx]

## Sheet: Figure 4a
Figure 4a
Tensile strength data of fibers
graphene-amide fiber				neat graphene fiber
Strain	Tensile strength			Strain	Tensile strength
%	GPa			%	GPa
0.000299615	0.0243902			0.00795756	0.0322513
0.00830013	0.0569106			0.0159151	0.0402088
0.0202847	0.0894309			0.0238727	0.0481664
0.0282852	0.121951			0.035809	0.0561345
0.0362938	0.162602			0.0397878	0.0640815
0.0522625	0.195122			0.0517241	0.0720496
0.0602711	0.235772			0.0596817	0.0958802
0.0722638	0.276423			0.071618	0.103848
0.0802643	0.308943			0.0835544	0.111816
0.0882729	0.349593			0.0875332	0.1277
0.100258	0.382114			0.0994695	0.135668
0.112242	0.414634			0.107427	0.143626
0.120251	0.455285			0.115385	0.151583
0.128259	0.495935			0.127321	0.159551
0.140244	0.528455			0.139257	0.175456
0.156221	0.569106			0.151194	0.183424
0.164237	0.617886			0.16313	0.199328
0.176222	0.650407			0.175066	0.22317
0.180238	0.682927			0.190981	0.239085
0.192215	0.707317			0.202918	0.247053
0.200223	0.747967			0.214854	0.262957
0.2162	0.788618			0.230769	0.270936
0.228201	0.837398			0.242706	0.286841
0.240194	0.878049			0.254642	0.294809
0.252178	0.910569			0.266578	0.310713
0.260179	0.943089			0.282493	0.326628
0.272163	0.97561			0.29443	0.334596
0.280164	1.00813			0.306366	0.350501
0.288164	1.04065			0.318302	0.366406
0.296157	1.06504			0.330239	0.38231
0.304157	1.09756			0.346154	0.390289
0.316134	1.12195			0.354111	0.406183
0.32015	1.15447			0.366048	0.422087
0.328151	1.18699			0.381963	0.438003
0.336143	1.21138			0.38992	0.453897
0.348128	1.2439			0.401857	0.461865
0.356128	1.27642			0.409814	0.485695
0.368113	1.30894			0.421751	0.493663
0.376113	1.34146			0.437666	0.509579
0.384106	1.36585			0.449602	0.525483
0.392106	1.39837			0.461538	0.541388
0.404091	1.43089			0.473475	0.557292
0.408107	1.46341			0.493369	0.573218
0.416108	1.49593			0.509284	0.589133
0.428093	1.52846			0.52122	0.605038
0.440085	1.56911			0.529178	0.612995
0.452078	1.60976			0.545093	0.62891
0.46007	1.63415			0.561008	0.644825
0.472063	1.6748			0.568966	0.652783
0.484056	1.71545			0.580902	0.668688
0.496048	1.7561			0.584881	0.676635
0.512017	1.78862			0.592838	0.684592
0.520034	1.8374			0.604775	0.69256
0.532018	1.86992			0.616711	0.708465
0.544003	1.90244			0.624668	0.716422
0.552011	1.94309			0.636605	0.732327
0.563996	1.97561			0.644562	0.740285
0.572005	2.01626			0.656499	0.748253
0.583989	2.04878			0.668435	0.764157
0.592006	2.09756			0.68435	0.772136
0.607983	2.13821			0.692308	0.78803
0.619975	2.17886			0.708223	0.796009
0.635952	2.21951			0.71618	0.811903
0.651929	2.26016			0.724138	0.81986
0.655945	2.29268			0.736074	0.835765
0.667938	2.33333			0.755968	0.85169
0.683899	2.35772			0.763926	0.867585
0.691899	2.39024			0.779841	0.875563
0.699908	2.43089			0.795756	0.891478
0.715884	2.47154			0.807692	0.899446
0.731869	2.52033			0.827586	0.923308
0.747854	2.56911			0.843501	0.939224
0.755871	2.61789			0.855438	0.955128
0.771856	2.66667			0.871353	0.963107
0.783856	2.71545			0.887268	0.979022
0.803817	2.7561			0.903183	0.994937
0.823794	2.81301			0.915119	1.01084
0.839787	2.86992			0.927056	1.01881
0.851772	2.90244			0.935013	1.0347
0.863764	2.94309			0.950928	1.05062
0.879765	3.00813			0.962865	1.05859
0.899734	3.05691			0.97878	1.0745
0.923695	3.11382			0.994695	1.08248
0.935712	3.17886			1.00265	1.09837
0.955698	3.2439			1.01857	1.10635
0.975666	3.29268			1.0305	1.12226
0.995627	3.33333			1.04642	1.13024
1.00365	3.39024			1.06233	1.13822
1.02761	3.43902			1.07427	1.15412
1.03961	3.4878			1.08621	1.16209
1.05958	3.54472			1.10212	1.17007
				1.11406	1.19391
				1.13395	1.2019
2				1.14987	1.22575
0.06923	0.28302			1.1618	1.23372
0.08206	0.36208			1.16976	1.24167
0.10773	0.44992			1.1817	1.25758
0.12484	0.5202			1.19761	1.26556
0.14195	0.58169			1.20955	1.27353
0.16334	0.63439			1.22149	1.28943
0.17618	0.69588			1.22944	1.29739
0.19757	0.76616			1.24536	1.30537
0.2104	0.83643			1.25729	1.32127
0.22751	0.89792			1.27321	1.33719
0.24462	0.97698			1.28515	1.34515
0.26601	1.05604			1.29708	1.35312
0.27885	1.1351			1.30902	1.36903
0.30452	1.19658			1.32095	1.37699
0.3259	1.28443			1.33289	1.38496
0.34302	1.3547			1.34085	1.39292
0.36013	1.42498			1.35676	1.4009
0.37724	1.49525			1.3687	1.4168
0.39435	1.57431			1.38064	1.43271
0.41574	1.6358			1.39655	1.44069
0.44141	1.71486			1.40849	1.44865
0.45424	1.79392			1.42042	1.46456
0.47991	1.84662			1.43236	1.47253
0.49702	1.92568			1.4443	1.4805
0.50986	1.99595			1.45623	1.48846
0.53552	2.03987			1.46419	1.50436
0.54836	2.11015			1.48011	1.51234
0.56975	2.17164			1.5	1.52826
0.59114	2.22434			1.51592	1.54418
0.60825	2.28583			1.52785	1.55215
0.62536	2.35611			1.54377	1.56806
0.65103	2.40881			1.5557	1.57603
0.66386	2.47909			1.57162	1.59194
0.68098	2.54058			1.59151	1.59993
0.70237	2.60207			1.60345	1.6079
0.72803	2.66356			1.61538	1.62381
0.74942	2.7514			1.63528	1.63179
0.77509	2.80411			1.65119	1.63977
0.78792	2.87438			1.67109	1.6557
0.81787	2.92709			1.69098	1.67162
0.83926	2.98858			1.7069	1.6796
0.84782	3.05885			1.72281	1.69552
0.87776	3.11156			1.74271	1.71144
0.89915	3.16426			1.75862	1.72736
0.91626	3.23454			1.77851	1.73535
0.94193	3.28724			1.79841	1.74334
0.95904	3.33995			1.81432	1.75132
0.98043	3.40144			1.83422	1.7593
1.0061	3.47171			1.85013	1.77522
				1.87003	1.78321
3				1.88594	1.79119
0.0179	-0.00685			1.90981	1.80712
0.03505	0.0545			1.92175	1.81509
0.05649	0.10709			1.94562	1.82309
0.08221	0.14215			1.95756	1.82312
0.10365	0.18598			1.97745	1.83111
0.12508	0.24734			1.98939	1.84702
0.14223	0.31746			2.00928	1.84707
0.15938	0.37005			2.02122	1.85504
0.18082	0.44017
0.19368	0.51029
0.21512	0.57164
0.22369	0.65053			2
0.24513	0.70312			0.02652	0.01089
0.25799	0.77324			0.06082	0.05468
0.27514	0.8346			0.09512	0.08096
0.288	0.90472			0.12513	0.11599
0.30943	0.96607			0.15514	0.15978
0.32229	1.04496			0.18515	0.19481
0.34373	1.13261			0.21516	0.22109
0.36517	1.19396			0.24088	0.25612
0.38232	1.27285			0.27089	0.2824
0.40375	1.34297			0.29661	0.31743
0.4209	1.41309			0.32234	0.35246
0.43376	1.47445			0.35664	0.37874
0.45091	1.55333			0.39093	0.41377
0.46377	1.62345			0.42094	0.45756
0.48092	1.69357			0.45953	0.4926
0.49807	1.75493			0.48954	0.51887
0.51522	1.80752			0.51955	0.56266
0.53237	1.88641			0.55385	0.5977
0.54952	1.94776			0.58386	0.63273
0.56238	2.01788			0.61815	0.659
0.58381	2.088			0.65245	0.69404
0.60096	2.14936			0.68246	0.72907
0.6224	2.21071			0.71247	0.7641
0.64383	2.27207			0.74677	0.79914
0.66098	2.33342			0.78535	0.83417
0.68242	2.40355			0.81536	0.8692
0.69528	2.4649			0.84966	0.88672
0.71672	2.52626			0.87967	0.92175
0.73386	2.59638			0.9054	0.95678
0.75959	2.65773			0.93969	0.99182
0.77674	2.71909			0.9697	1.01809
0.79388	2.78921			0.99971	1.06188
0.81961	2.85056			1.02972	1.09692
0.83676	2.91192			1.06402	1.12319
0.86248	2.97328			1.09832	1.14947
0.88392	3.0434			1.12833	1.19326
0.89678	3.10475			1.15834	1.21953
0.92679	3.16611			1.18835	1.24581
0.94394	3.22746			1.22694	1.28084
0.96108	3.28882			1.25695	1.31587
0.98252	3.34141			1.29124	1.34215
1.00396	3.40276			1.32554	1.37718
1.02968	3.44659			1.36413	1.41221
				1.39842	1.44725
				1.43701	1.48228
4				1.47559	1.51731
0.0179	0.0458			1.51418	1.54359
0.03505	0.13345			1.54419	1.56111
0.05649	0.19481			1.5742	1.6049
0.08221	0.32628			1.6085	1.63117
0.10365	0.2474			1.64708	1.65745
0.12508	0.37887			1.68138	1.70124
0.14223	0.44023			1.71568	1.72751
0.15938	0.51035			1.74569	1.75379
0.18082	0.58047			1.77998	1.76255
0.19368	0.65059			1.80999	1.80634
0.21512	0.72948			1.84858	1.8151
0.22369	0.7996			1.88716	1.85889
0.24513	0.86095			1.92146	1.89392
0.25799	0.93984
0.27514	0.98366			3
0.288	1.03625			0.01363	-0.02435
0.30943	1.10638			0.03506	0.03696
0.32229	1.1765			0.06936	0.08076
0.34373	1.24662			0.09937	0.12455
0.36517	1.3255			0.12081	0.16835
0.38232	1.38686			0.15511	0.20338
0.40375	1.44821			0.17654	0.24718
0.4209	1.51833			0.21513	0.28221
0.43376	1.57092			0.24085	0.31725
0.45091	1.62352			0.27515	0.34352
0.46377	1.68487			0.30516	0.37856
0.48092	1.74623			0.33517	0.42235
0.49807	1.81635			0.36947	0.43987
0.51522	1.88647			0.39519	0.48366
0.53237	1.94782			0.42949	0.50994
0.54952	2.00041			0.46807	0.54498
0.56238	2.06177			0.50237	0.58877
0.58381	2.11436			0.53667	0.61505
0.60096	2.16695			0.56668	0.64132
0.6224	2.22831			0.59669	0.68512
0.64383	2.30719			0.63099	0.72015
0.66098	2.35978			0.661	0.74643
0.68242	2.42114			0.69101	0.77271
0.69528	2.47373			0.72959	0.79898
0.71672	2.53508			0.75961	0.84278
0.73386	2.58767			0.79819	0.86905
0.75959	2.64026			0.83249	0.90409
0.77674	2.71915			0.86679	0.93037
0.79388	2.77174			0.8968	0.9654
0.81961	2.84186			0.93538	0.99168
0.83676	2.91198			0.97825	1.01796
0.86248	2.96457			1.00827	1.04423
0.88392	3.02593			1.05114	1.07051
0.89678	3.07852			1.09401	1.08803
0.92679	3.14864			1.13688	1.12306
0.94394	3.20123			1.17975	1.16686
0.96108	3.26259			1.20977	1.20189
0.98252	3.29765			1.24835	1.23693
1.00396	3.29765			1.28694	1.24569
1.02968	3.34147			1.32981	1.27196
				1.37268	1.307
				1.3984	1.35079
5				1.44128	1.35955
0.0179	0.01959			1.467	1.40335
0.03505	0.0723			1.50987	1.42086
0.05649	0.14257			1.55274	1.44714
0.08221	0.22163			1.59133	1.49093
0.10365	0.29191			1.62991	1.49969
0.12508	0.36218			1.67279	1.52597
0.14223	0.43246			1.71566	1.56101
0.15938	0.49395			1.75853	1.58728
0.18082	0.56422			1.8014	1.61356
0.19368	0.62571			1.83999	1.65735
0.21512	0.6872			1.87857	1.68363
0.22369	0.7487			1.91287	1.69239
0.24513	0.81897			1.95574	1.70991
0.25799	0.88046			1.99862	1.73618
0.27514	0.95074			2.04149	1.77122
0.288	1.00344			2.08436	1.78874
0.30943	1.07372			2.12723	1.80625
0.32229	1.13521			2.17011	1.82377
0.34373	1.21427
0.36517	1.26697			4
0.38232	1.33725			0.02219	0.0369
0.40375	1.38995			0.03076	0.02813
0.4209	1.45144			0.05648	0.06319
0.43376	1.50415			0.07363	0.07196
0.45091	1.56564			0.08649	0.09825
0.46377	1.6447			0.11651	0.15961
0.48092	1.69741			0.1508	0.19467
0.49807	1.7589			0.17653	0.22973
0.51522	1.82039			0.21511	0.2385
0.53237	1.88188			0.23226	0.29109
0.54952	1.93458			0.27085	0.29109
0.56238	1.99607			0.29657	0.34368
0.58381	2.05756			0.32229	0.36998
0.60096	2.11905			0.35659	0.40504
0.6224	2.18055			0.3866	0.43134
0.64383	2.2596			0.42947	0.44887
0.66098	2.31231			0.45948	0.4927
0.68242	2.36502			0.49807	0.53652
0.69528	2.43529			0.53665	0.57158
0.71672	2.47921			0.57095	0.59788
0.73386	2.53192			0.60954	0.63294
0.75959	2.58463			0.64812	0.65047
0.77674	2.64612			0.68242	0.70306
0.79388	2.69004			0.71672	0.73813
0.81961	2.74274			0.75102	0.77319
0.83676	2.78667			0.7896	0.79948
0.86248	2.86572			0.8239	0.80825
0.88392	2.936			0.85391	0.86084
0.89678	2.99749			0.89249	0.86961
0.92679	3.0502			0.9225	0.90467
0.94394	3.1029			0.96538	0.9222
0.96108	3.16439			0.9911	0.97479
0.98252	3.2171			1.03397	0.98356
1.00396	3.26981			1.06398	1.00985
1.02968	3.32251			1.10686	1.02738
1.05255	3.37522			1.14973	1.06245
1.07613	3.44549			1.17974	1.10627
				1.21832	1.11504
6				1.25262	1.15886
0.0136	0.08958			1.28263	1.19393
0.02647	0.17723			1.32122	1.21146
0.03504	0.16847			1.35552	1.22899
0.03933	0.25612			1.39839	1.25528
0.0479	0.24735			1.4284	1.28158
0.05648	0.32624			1.47127	1.31664
0.0822	0.29994			1.50986	1.34294
0.10792	0.34377			1.53987	1.378
0.12507	0.39636			1.56988	1.4043
0.14222	0.45772			1.61275	1.43059
0.16794	0.54537			1.65562	1.44812
0.18509	0.6155			1.68992	1.48318
0.20653	0.67685			1.72422	1.51825
0.22368	0.73821			1.76709	1.51825
0.24082	0.80833			1.7971	1.54454
0.26226	0.86969			1.82711	1.59713
0.2837	0.93981			1.85712	1.6059
0.30513	1.00117			1.89999	1.6322
0.32228	1.08006			1.94287	1.69355
0.33943	1.14141			1.98145	1.70232
0.36087	1.20277			2.01146	1.72861
0.37801	1.26413			2.05433	1.77244
0.39516	1.31672
0.41231	1.36931
0.43804	1.4219
0.4509	1.49203
0.47662	1.54462
0.50234	1.63227
0.52378	1.71116
0.54521	1.77252
0.56665	1.83387
0.59237	1.88647
0.60524	1.94782
0.63096	1.99165
0.65239	2.05301
0.67383	2.1056
0.69098	2.15819
0.70813	2.22831
0.73385	2.2809
0.751	2.3335
0.77244	2.38609
0.78958	2.43868
0.80673	2.50004
0.82817	2.55263
0.85818	2.60522
0.87533	2.65781
0.89248	2.71917
0.9182	2.763
0.93964	2.82435
0.9525	2.89448
0.98251	2.94707
1.00394	2.99966
1.02538	3.06102
1.0511	3.10484
1.06825	3.15744
1.08969	3.20126
1.11112	3.24509
1.13256	3.31521

## Sheet: Figure 4c
Figure 4c
In-situ Raman of graphene-amide fiber
Loading
Strain	Down shift
%	cm-1
0	0
0.1	-1
0.2	-3
0.3	-4
0.4	-5
0.5	-6
0.6	-8
0.7	-9
0.8	-10
0.9	-11
1	-13
1.1	-14
Raw data		0	0.001	0.002	0.003	0.004	0.005	0.006	0.007	0.008	0.009	0.01	0.011
our fiber	1000.7	1233	1209.5	1554.5	1604.5	1035	825	1624.5	1164.5	1488.5	1543	1130.5	1271
	1002.36	1477	1200	1542	1605	1014	830.5	1640.5	1155	1473	1536.5	1118	1236
	1004.02	1458.5	1195.5	1539.5	1603.5	1041	835	1630.5	1175.5	1449.5	1541.5	1146.5	1244
	1005.67	1480.5	1191	1556.5	1626.5	1045	840.5	1638	1184.5	1461	1551	1156	1243
	1007.33	1459	1188.5	1549	1611.5	1021	822.5	1656.5	1180	1465	1554	1160	1236
	1008.99	1490.5	1209.5	1557.5	1599.5	1051	837	1661.5	1171.5	1463	1543	1134.5	1242.5
	1010.65	1475.5	1230	1552.5	1610	1067.5	834.5	1673.5	1148.5	1486.5	1557.5	1145	1238.5
	1012.31	1461	1187.5	1546	1630	1051	832	1654.5	1166.5	1497.5	1531.5	1140	1215
	1013.96	1491	1217	1552	1607	1050	812	1646.5	1160	1487	1539	1143.5	1251.5
	1015.62	1475	1207.5	1561.5	1634.5	1036	825	1618.5	1160	1465.5	1547	1147.5	1231
	1017.28	1498.5	1208.5	1551.5	1637.5	1035	837	1637.5	1154	1501	1570	1131	1229
	1018.93	1478	1216.5	1548	1607	1045	851	1645	1171.5	1478.5	1570.5	1141.5	1231.5
	1020.59	1503	1184	1569.5	1620	1060.5	828	1663.5	1177	1473.5	1559	1114	1254
	1022.24	1459	1188.5	1550.5	1617	1046	858	1667	1183	1506.5	1553.5	1139	1247
	1023.9	1490.5	1224	1552	1601	1053	833.5	1660	1165	1462	1551.5	1134	1264.5
	1025.55	1469	1231.5	1585.5	1605	1038	820.5	1653.5	1172	1497	1573.5	1154.5	1257
	1027.21	1478.5	1204.5	1576.5	1642	1058.5	834	1649	1180	1509	1541	1133	1267
	1028.86	1470	1198	1548.5	1612	1071	854	1669	1183.5	1505	1563	1151	1273
	1030.51	1548	1230.5	1567.5	1659.5	1053	864.5	1674.5	1177.5	1502	1563	1166	1280.5
	1032.17	1522	1204	1595	1664.5	1048	842	1694	1204	1518.5	1564	1149	1303.5
	1033.82	1524	1221	1597.5	1657.5	1065	857	1670	1175	1511.5	1585.5	1187	1273.5
	1035.47	1545	1213.5	1606	1674	1057.5	855.5	1679.5	1199	1495.5	1599.5	1177.5	1292
	1037.13	1555	1235	1597	1671	1063.5	876	1677	1193.5	1511.5	1606	1192.5	1324
	1038.78	1512.5	1250	1605.5	1680	1083	862	1677.5	1229.5	1516.5	1615.5	1185	1320
	1040.43	1521	1239	1607.5	1664	1088	867.5	1717.5	1219	1532.5	1633	1192.5	1293.5
	1042.08	1541.5	1261.5	1628.5	1685.5	1105.5	871.5	1721.5	1234.5	1537	1627	1214.5	1313.5
	1043.73	1520	1279	1609.5	1695.5	1097	890.5	1728.5	1246.5	1566	1639	1219.5	1312
	1045.38	1544.5	1265	1643.5	1687.5	1091.5	875.5	1720.5	1244	1554	1640.5	1221	1317.5
	1047.03	1559	1248.5	1619.5	1739.5	1106.5	880	1750.5	1235	1597	1660	1222	1341.5
	1048.68	1525	1255.5	1656.5	1711	1111	887.5	1750.5	1269.5	1573.5	1666	1247.5	1353.5
	1050.33	1575.5	1309.5	1652.5	1720	1126.5	901.5	1765	1265	1553	1642.5	1272.5	1350
	1051.98	1579.5	1316.5	1668	1738	1103	913	1758	1275	1606	1699	1280	1377.5
	1053.63	1592	1293	1677	1748.5	1138	918	1794.5	1289.5	1593	1703.5	1260	1398
	1055.28	1612	1314	1694.5	1727	1156.5	917.5	1816.5	1294	1605.5	1713.5	1271	1412
	1056.93	1608.5	1337	1704.5	1766	1144	928	1805	1312	1634	1730.5	1285.5	1393.5
	1058.58	1643	1324.5	1692.5	1793	1174	936	1804.5	1314.5	1637.5	1724.5	1304.5	1427.5
	1060.23	1639	1312	1722	1811.5	1184	960	1832	1341.5	1670	1728.5	1314.5	1433
	1061.87	1639	1365.5	1754	1837	1180.5	952.5	1821.5	1336.5	1678	1758	1319	1470.5
	1063.52	1659	1363	1745.5	1826.5	1188.5	945	1846	1341	1689	1764.5	1348	1471.5
	1065.17	1662.5	1389	1770.5	1859.5	1204	968	1875.5	1365.5	1672	1792	1330	1466
	1066.81	1682	1393.5	1791.5	1845.5	1199.5	978.5	1875.5	1368	1688	1812	1345	1484.5
	1068.46	1689.5	1396.5	1801.5	1861	1216.5	986	1877	1373	1722.5	1807.5	1368	1471
	1070.11	1705.5	1397.5	1776.5	1877.5	1214	1010	1892.5	1383	1730	1817	1377.5	1484.5
	1071.75	1728.5	1412	1801	1880.5	1246	982	1919	1392.5	1762.5	1798.5	1369.5	1527.5
	1073.4	1731.5	1430	1814	1910	1250.5	992.5	1882	1381.5	1749.5	1837.5	1391.5	1522.5
	1075.04	1718.5	1431	1824.5	1898.5	1251	1011	1911	1417.5	1760	1891	1406	1534
	1076.69	1754.5	1454.5	1838	1947.5	1264	1002	1927.5	1447	1770.5	1884.5	1415	1549
	1078.33	1756	1445	1828.5	1950.5	1246	1015	1972	1461.5	1782.5	1895	1432.5	1534
	1079.98	1793	1467.5	1855.5	1938	1277	1030	1951	1471	1817	1902.5	1429.5	1579
	1081.62	1807.5	1460	1888.5	1938.5	1270	1040.5	1978.5	1460.5	1834	1880	1434.5	1569
	1083.26	1804	1480.5	1898.5	2003	1311.5	1046.5	1996	1469.5	1863.5	1927.5	1437	1573
	1084.91	1840	1491	1875	1995.5	1307	1068.5	1996	1502.5	1837.5	1881.5	1439	1583
	1086.55	1821.5	1519	1906.5	1982.5	1322.5	1045	2000.5	1476.5	1861	1895	1479	1624
	1088.19	1816.5	1504	1911	1997	1337.5	1085	2023.5	1525	1877	1947	1505.5	1612.5
	1089.83	1877	1513	1923.5	2047	1342.5	1072	2033.5	1506	1888.5	1950.5	1475	1624.5
	1091.48	1854	1538	1929.5	2059.5	1339.5	1091	2054.5	1534	1881	1996.5	1503.5	1627.5
	1093.12	1891	1537.5	1940.5	2048	1343.5	1082	2050	1521.5	1900	1979.5	1495	1639.5
	1094.76	1891	1565	1967.5	2065	1363	1069	2072.5	1556	1946	2002.5	1515	1643
	1096.4	1907	1588	1983.5	2078.5	1347.5	1116	2041	1545	1960	2029	1516.5	1663
	1098.04	1905.5	1579	2003.5	2120	1382	1106.5	2085.5	1580	1972	2041	1557	1651.5
	1099.68	1940	1600	2035	2119.5	1367.5	1120	2091.5	1585.5	1947	2074.5	1548	1673.5
	1101.32	1929	1585.5	2009.5	2112.5	1400.5	1116	2110	1589.5	1979	2062.5	1582	1693.5
	1102.96	1951.5	1591.5	2015.5	2131	1386.5	1093	2142.5	1619	2026	2096	1579.5	1690.5
	1104.6	1976.5	1596	2045	2146.5	1402	1144.5	2111	1616	1984	2086	1602	1719.5
	1106.24	1961.5	1618.5	2049.5	2143	1422.5	1153	2149.5	1623	2038.5	2120.5	1609.5	1737.5
	1107.88	1967	1647	2101	2164.5	1450	1164.5	2190	1593	2029	2130	1625	1702.5
	1109.52	1999	1640	2085	2196	1453.5	1156	2183.5	1641.5	2045	2174.5	1658	1770.5
	1111.15	2043	1656.5	2089	2204	1449.5	1129	2208.5	1672	2094.5	2172.5	1641.5	1726
	1112.79	2008	1679.5	2121.5	2251.5	1454	1144	2198	1680.5	2113.5	2188	1635	1826
	1114.43	2046.5	1675.5	2137.5	2242	1463	1168	2187.5	1661	2110	2191	1700	1783.5
	1116.07	2044.5	1685.5	2124.5	2266.5	1468	1177	2251.5	1720.5	2130.5	2248.5	1682.5	1834
	1117.7	2084.5	1708.5	2169.5	2272.5	1487.5	1183	2230.5	1711.5	2156	2269	1732	1848.5
	1119.34	2091.5	1710	2198.5	2343	1505	1156	2301	1750.5	2208	2301	1705.5	1886.5
	1120.98	2124	1726	2184.5	2317.5	1493	1213	2277	1753.5	2186.5	2278.5	1748.5	1885.5
	1122.61	2123	1748	2215	2341	1527	1183	2366	1741	2240.5	2301	1767.5	1917
	1124.25	2154	1788	2249.5	2389.5	1531.5	1226	2370	1776.5	2224.5	2309.5	1767.5	1890.5
	1125.88	2172.5	1820.5	2260	2360.5	1540.5	1208	2376.5	1759	2273.5	2355.5	1802.5	1923.5
	1127.52	2187	1810.5	2255	2382	1552	1220	2357	1784	2285.5	2369.5	1787.5	1932
	1129.15	2230	1808	2303.5	2429.5	1588	1237.5	2376	1827.5	2279	2414.5	1841	1915
	1130.79	2208.5	1864.5	2307	2436	1587.5	1232.5	2385	1780	2316	2377	1807.5	1934
	1132.42	2221	1836.5	2314	2424	1599	1253	2440.5	1832	2358	2408	1839.5	1973
	1134.05	2231.5	1856	2338.5	2451.5	1606.5	1267	2443.5	1837.5	2337	2467	1857.5	1985
	1135.69	2260.5	1881	2350	2498.5	1624	1231	2453.5	1836	2351.5	2417.5	1820.5	1982.5
	1137.32	2292	1876.5	2379.5	2517	1615.5	1263	2436.5	1833.5	2352	2471	1892	2003
	1138.95	2309.5	1861.5	2388.5	2535	1600	1232	2502.5	1837.5	2369.5	2446.5	1933	2033
	1140.59	2289.5	1872.5	2422.5	2556.5	1636.5	1266	2503.5	1854.5	2411.5	2470.5	1894.5	1982.5
	1142.22	2327.5	1929.5	2441.5	2566	1663	1294.5	2553	1874	2393	2469	1929	2047
	1143.85	2346.5	1932.5	2432	2573.5	1649.5	1297.5	2560	1871	2402	2529.5	1942.5	2016.5
	1145.48	2349.5	1927	2463.5	2605.5	1674.5	1281	2547	1884	2449.5	2556	1919.5	2027
	1147.11	2383.5	1953.5	2483.5	2589.5	1671.5	1304.5	2519.5	1916	2419	2576.5	1949.5	2045.5
	1148.74	2416	1965	2484.5	2617.5	1683	1328	2602.5	1922.5	2436	2575	1954	2082.5
	1150.37	2420.5	1955	2547	2646.5	1685	1313.5	2621.5	1902	2458.5	2571	1959	2086.5
	1152	2472.5	1970	2509.5	2657	1724.5	1315	2623	1920.5	2448.5	2601.5	1995.5	2085.5
	1153.63	2450	1950	2556.5	2665.5	1705	1335.5	2645.5	1935	2460	2626	1982.5	2135.5
	1155.26	2477	1991.5	2532	2685.5	1717.5	1339.5	2634.5	1930	2452	2647	2013	2139.5
	1156.89	2507	1999.5	2579.5	2720.5	1733	1342	2689	1941.5	2510	2664	2010	2102.5
	1158.52	2518	1989.5	2580	2738.5	1739.5	1348	2678.5	1984.5	2502	2673	1996	2130
	1160.15	2550.5	2015	2641	2713.5	1749.5	1348.5	2708	1952	2511	2659	2071	2184
	1161.78	2511.5	2043.5	2670.5	2783.5	1754.5	1374	2713.5	1986	2542.5	2672	2061	2213.5
	1163.41	2557	2027	2653.5	2773.5	1764.5	1386	2721.5	1987	2526.5	2726.5	2097	2206
	1165.03	2543	2066	2672.5	2763.5	1782	1388	2749.5	2015	2551.5	2728.5	2087.5	2222
	1166.66	2639.5	2088.5	2670	2823.5	1824.5	1378	2754.5	2034.5	2587	2794	2144	2265.5
	1168.29	2620	2076	2696	2805.5	1825	1429	2815.5	2040.5	2629.5	2811.5	2141.5	2275
	1169.92	2670	2097.5	2734	2837.5	1805	1415	2803.5	2057.5	2603.5	2757	2139.5	2287
	1171.54	2631	2095.5	2756	2832	1855.5	1428	2823.5	2085	2655	2811.5	2176	2278
	1173.17	2680	2110.5	2810.5	2852.5	1859.5	1439	2824.5	2091	2660	2801.5	2203.5	2323
	1174.79	2704.5	2140	2814.5	2863	1868	1455.5	2890	2069	2641.5	2873.5	2169.5	2307
	1176.42	2729.5	2171	2830.5	2967.5	1852.5	1483	2885.5	2124.5	2683.5	2878	2212.5	2329.5
	1178.04	2733.5	2174	2860.5	2909	1913.5	1460.5	2880	2079	2710.5	2945	2217	2302.5
	1179.67	2780	2183.5	2892	2956	1905.5	1497	2954	2132	2735	2891	2234.5	2367.5
	1181.29	2796	2191	2933.5	2975	1912	1510	2960	2141	2731	2942.5	2208	2334
	1182.92	2790	2189	2932	2967	1935	1519	2933	2143	2750	2947.5	2233.5	2339.5
	1184.54	2851	2210	2942.5	3022.5	1923.5	1485.5	2992.5	2184.5	2760.5	2944.5	2276	2383
	1186.17	2836.5	2212.5	2967	3002	1928.5	1513.5	2990.5	2174	2783.5	2952.5	2225.5	2422
	1187.79	2853	2229.5	2975.5	3044	1919	1532.5	3011	2188	2779.5	2981.5	2270.5	2410.5
	1189.41	2854	2243	3008.5	3018.5	1954.5	1529	3035.5	2204	2808.5	2993	2281	2425
	1191.04	2868	2222.5	2990.5	3055	1929.5	1526.5	3036	2236.5	2828.5	3035	2323.5	2498
	1192.66	2879	2217	3023	3086	1939.5	1530	3044	2245	2816.5	3063.5	2345.5	2498
	1194.28	2896.5	2280	3070.5	3053	1954	1558.5	3065.5	2256.5	2839	3056	2353	2515
	1195.9	2909	2301.5	3070.5	3121.5	1986	1609	3064	2295.5	2863.5	3040.5	2392	2564
	1197.52	2932.5	2317	3081.5	3163	2010.5	1602	3106	2360	2911	3104.5	2423.5	2557
	1199.14	2938	2308.5	3114.5	3131	2015	1620.5	3157.5	2347	2926	3113.5	2454	2629.5
	1200.77	2931.5	2359	3100	3163.5	2071	1645.5	3140	2383	2969.5	3105	2453.5	2684
	1202.39	2943.5	2370	3144.5	3207	2052	1685	3203.5	2464	3019.5	3164	2517	2710.5
	1204.01	2978.5	2414.5	3129.5	3228	2097.5	1713.5	3188.5	2493	3031	3135	2537.5	2740.5
	1205.63	3027	2460	3192.5	3256.5	2118	1757.5	3232.5	2548	3054	3206.5	2610	2797
	1207.24	3069	2483	3206.5	3274.5	2129	1778	3263.5	2585.5	3144	3253.5	2640	2838.5
	1208.86	3082	2512.5	3276	3333.5	2192.5	1845	3321	2653	3177	3266.5	2652.5	2845
	1210.48	3163	2530	3256.5	3368.5	2199	1871	3334	2716.5	3246	3323.5	2698	2876
	1212.1	3149	2587	3315.5	3418	2291.5	1916	3383.5	2725	3329	3353.5	2717	2921.5
	1213.72	3226.5	2657.5	3387.5	3464	2309.5	1970.5	3418.5	2783.5	3376	3409	2710.5	2910.5
	1215.34	3280	2685.5	3369.5	3545.5	2356.5	1983	3437.5	2830	3407.5	3435.5	2753.5	2976.5
	1216.96	3330	2776	3394.5	3517.5	2410.5	2017	3486	2788.5	3459.5	3461.5	2794	2945.5
	1218.57	3337.5	2796	3463	3551.5	2404.5	2003	3501.5	2814.5	3471.5	3485.5	2792.5	2936.5
	1220.19	3396.5	2825.5	3427	3589	2446	2016	3539.5	2833.5	3492	3488.5	2799.5	2964
	1221.81	3453.5	2792.5	3496.5	3626	2439	2030.5	3513	2804	3521.5	3564.5	2848.5	3034
	1223.42	3454.5	2827.5	3516.5	3651	2447	2013	3549	2810.5	3539	3599	2862.5	3059.5
	1225.04	3475	2836.5	3505.5	3680	2459	2062.5	3566	2860.5	3578.5	3580.5	2906.5	3078.5
	1226.66	3490.5	2849	3544	3637.5	2438	2031.5	3618	2884.5	3530.5	3650.5	2890.5	3062
	1228.27	3511.5	2853.5	3554.5	3734.5	2515.5	2062	3648	2927.5	3609	3636	2906	3099
	1229.89	3576.5	2879.5	3600	3704	2503.5	2050.5	3615	2935.5	3599	3705	2939.5	3109.5
	1231.5	3605.5	2918.5	3645	3745	2550.5	2112	3682	2946.5	3656.5	3685.5	2956.5	3100
	1233.12	3634	2942	3676	3789	2533	2091.5	3750	2930.5	3664.5	3691.5	2949.5	3134.5
	1234.73	3658	2951	3682	3830	2596.5	2115	3737.5	2952	3673.5	3701.5	3015	3100.5
	1236.34	3620.5	2992	3722.5	3807.5	2576	2135.5	3777	2928.5	3750	3759.5	3012	3125.5
	1237.96	3682.5	3008.5	3726	3839.5	2595.5	2093	3776	2955.5	3670	3790.5	2998.5	3136
	1239.57	3720.5	3024.5	3744.5	3871	2603.5	2119.5	3805.5	2985	3755	3800.5	2998	3143.5
	1241.18	3747	3022	3746	3880	2624	2102	3839.5	2941.5	3722	3739	3054.5	3166
	1242.8	3784	3047.5	3783	3902.5	2619	2079.5	3820	2969	3700.5	3786	3037	3173
	1244.41	3771	3029.5	3761	3870	2613.5	2113.5	3875	2979.5	3733	3865	3050.5	3215.5
	1246.02	3793	3035.5	3821	3944.5	2661	2085.5	3876	2973.5	3738.5	3859.5	3052	3220.5
	1247.63	3776	3048	3750.5	3958	2637.5	2124	3880	2982	3772	3866.5	3115	3273
	1249.24	3815.5	3036	3814	3996.5	2652.5	2142.5	3932	3046.5	3763	3895.5	3111.5	3313.5
	1250.86	3824.5	3054.5	3831.5	3989.5	2679.5	2153	3926.5	3059	3795	3936.5	3157.5	3275
	1252.47	3811	3084	3882	4007.5	2687	2186	3998	3108	3798	3926	3129	3352
	1254.08	3914	3120	3896	4020	2735.5	2159.5	3976	3096	3801	4029	3193	3343.5
	1255.69	3905	3109.5	3934.5	4075.5	2728	2217.5	4015.5	3149	3874	4016	3234.5	3387
	1257.3	3907	3163.5	4002	4137.5	2773	2245	4029.5	3193	3916.5	4063	3283.5	3396
	1258.91	3985.5	3199.5	4014	4159.5	2764.5	2270	4089.5	3245	3908.5	4129.5	3259.5	3480
	1260.52	3935	3224	4060.5	4184.5	2806	2291	4146	3260.5	3971	4105	3285.5	3512
	1262.13	4016.5	3263	4075.5	4212	2793.5	2319	4147.5	3262.5	4019	4164.5	3390	3556.5
	1263.74	4061	3277.5	4079.5	4289	2835	2348	4239.5	3331	4038	4208.5	3405.5	3596.5
	1265.34	4059.5	3269	4169	4253	2879	2387	4254.5	3395.5	4065	4211.5	3416.5	3601
	1266.95	4136.5	3330.5	4215	4329.5	2900.5	2385	4296	3431	4072.5	4344	3465.5	3683
	1268.56	4183	3397.5	4273	4373	2943	2443	4431	3479	4172.5	4296	3514	3745
	1270.17	4159.5	3419	4273.5	4428.5	2958	2521.5	4415.5	3470	4165	4449	3564	3756
	1271.77	4268	3467.5	4387	4447	2973.5	2534.5	4472.5	3594	4251	4471	3593.5	3798
	1273.38	4291.5	3489	4427.5	4493	3042.5	2533.5	4507	3624.5	4268.5	4543.5	3606	3868.5
	1274.99	4362.5	3526.5	4411	4589.5	3078.5	2594.5	4540	3676	4366.5	4584.5	3658.5	3921
	1276.59	4441.5	3612	4453.5	4597	3145.5	2652	4588.5	3726	4383.5	4615.5	3757.5	3977.5
	1278.2	4468	3624	4573	4656	3138.5	2668	4651.5	3806	4450.5	4654.5	3767.5	4022.5
	1279.8	4516.5	3742.5	4588	4712	3205.5	2746	4717.5	3805.5	4484	4765	3833	4093
	1281.41	4593.5	3754	4652	4756.5	3220.5	2770.5	4781	3903.5	4549	4852.5	3851	4120.5
	1283.01	4644	3855	4671.5	4820	3258.5	2834	4871.5	3941.5	4581.5	4901	3895	4188.5
	1284.62	4683.5	3880	4778	4877.5	3339.5	2872.5	4962.5	3984	4658	4934.5	3984.5	4288
	1286.22	4718	3935.5	4866	4900	3399.5	2910.5	4994	4057	4709.5	5033	4109.5	4373
	1287.83	4872.5	3944.5	4950.5	4966.5	3451	3019	5093.5	4128	4727.5	5108	4134	4459
	1289.43	4881	4021	5050.5	5071	3490	3064.5	5106.5	4191	4871	5220	4248	4511.5
	1291.04	4966.5	4043	5087.5	5124	3562	3108	5263	4267.5	4895	5279	4289.5	4616
	1292.64	5069.5	4152.5	5185	5199.5	3590.5	3207	5300	4322.5	4987	5376.5	4369.5	4686.5
	1294.24	5142	4223	5295	5246	3616	3255	5407	4449	5055	5432.5	4494.5	4825
	1295.84	5243.5	4319.5	5395	5339	3738	3317	5539	4522.5	5162.5	5590	4575.5	4930.5
	1297.45	5279.5	4361	5509.5	5495.5	3797.5	3439	5587.5	4594.5	5243.5	5735.5	4658	5090
	1299.05	5437.5	4433.5	5646.5	5544.5	3866	3525.5	5762.5	4696	5280.5	5802.5	4755.5	5184.5
	1300.65	5490.5	4547.5	5673	5598	3970.5	3553.5	5877	4866.5	5443	5951	4885.5	5288.5
	1302.25	5649	4601.5	5877	5690.5	4037	3644	5950	4944	5535.5	6098	5034	5515.5
	1303.85	5755	4708.5	5950.5	5845.5	4126	3799	6075	5062.5	5613.5	6249	5172.5	5601.5
	1305.45	5915	4812	6147	5946.5	4242	3890.5	6300.5	5252.5	5742.5	6354	5325	5802.5
	1307.05	6004	4921.5	6222	6067.5	4349.5	4032	6449	5368.5	5873	6597	5515.5	5992.5
	1308.65	6155.5	5024	6410	6108.5	4457	4144.5	6597	5522	6007.5	6695	5644	6215
	1310.25	6274	5186.5	6597	6331	4573.5	4300	6724	5706	6140	6998.5	5854	6344
	1311.85	6432.5	5308	6772	6464	4686	4459	6977	5848.5	6292	7130	5999.5	6588
	1313.45	6658	5418	7031	6578.5	4793	4575.5	7146	6024	6511	7291.5	6235	6836.5
	1315.05	6859.5	5586.5	7185.5	6761.5	4952.5	4783	7326	6249	6661.5	7501	6418.5	6993.5
	1316.65	7033.5	5790	7422	6944	5127.5	4904	7602	6427	6862.5	7746	6602.5	7218
	1318.25	7292.5	5968.5	7655.5	7098.5	5318.5	5151.5	7814.5	6620.5	7093.5	7932	6817	7384
	1319.85	7536.5	6134	7894	7332.5	5473.5	5255.5	8057.5	6805.5	7279	8170.5	7031	7556.5
	1321.44	7745	6348.5	8162	7477.5	5678.5	5466.5	8194.5	7083.5	7553.5	8436.5	7323.5	7822
	1323.04	7999.5	6570	8364	7629	5838	5650.5	8440.5	7265.5	7652.5	8638	7439.5	7999.5
	1324.64	8245	6759	8565	7881	6009	5832.5	8674	7427.5	7962	8838	7629.5	8089.5
	1326.23	8524.5	6990	8845.5	8098.5	6231	6022	8814	7642	8198.5	9007.5	7861	8255
	1327.83	8734.5	7274.5	9072.5	8258	6393	6159	9035.5	7756	8427	9166	7942.5	8287.5
	1329.43	9049.5	7468.5	9293.5	8407.5	6596	6314	9183	7954	8631	9332	8008	8415
	1331.02	9260	7615	9428	8612.5	6723.5	6495	9382	8094	8794	9480	8154.5	8404
	1332.62	9452	7808	9653.5	8801.5	6899.5	6646.5	9446.5	8212.5	9017.5	9665.5	8184	8446
	1334.22	9714	8019	9802.5	8866	7014.5	6761.5	9604	8299.5	9208.5	9711	8203	8439.5
	1335.81	9913.5	8239	9901.5	9063.5	7194	6857	9578.5	8295.5	9347.5	9824.5	8210	8387
	1337.4	10055.5	8345.5	9990.5	9150.5	7322	6917	9732	8317.5	9492	9865.5	8195.5	8352
	1339	10263.5	8514	10093	9234.5	7320	6979.5	9664.5	8371	9478	9909	8187	8172.5
	1340.59	10328	8669	10080.5	9305	7347	6959	9715	8307	9616	9767	8040.5	8085.5
	1342.19	10386	8646	10098.5	9272.5	7409.5	6933	9663.5	8209	9683.5	9816.5	7916.5	7934.5
	1343.78	10421	8726.5	10090.5	9312.5	7411	6863.5	9588	8058.5	9545.5	9692	7836.5	7787
	1345.37	10476	8745	10013.5	9275	7436	6895.5	9570	7974	9590.5	9544	7692.5	7577
	1346.97	10419	8761.5	9902.5	9219.5	7333	6706.5	9407	7828.5	9467	9473.5	7560.5	7460
	1348.56	10324	8589	9765	9043	7266	6561	9248.5	7652.5	9281.5	9281	7397	7291.5
	1350.15	10202.5	8553	9570	8976.5	7191	6478	9090.5	7510	9193	9202.5	7236.5	7144.5
	1351.74	10094.5	8411	9452.5	8864.5	7026	6326.5	8962.5	7364.5	9082	8949	7034.5	6905.5
	1353.33	9915.5	8238	9283	8765	6869	6168	8800.5	7176	8916	8767.5	6894.5	6838
	1354.93	9749.5	8029.5	9004.5	8538	6793.5	6035	8624.5	7020	8706	8659.5	6739	6666
	1356.52	9584.5	7955.5	8895	8399	6645.5	5889.5	8381.5	6875	8478	8472.5	6570.5	6619
	1358.11	9369	7717.5	8665.5	8313	6477.5	5714	8321	6756	8368.5	8313.5	6478	6476.5
	1359.7	9098.5	7611.5	8534	8072	6338.5	5564.5	8066.5	6570	8170.5	8119	6328.5	6313.5
	1361.29	8936.5	7381.5	8325	7940	6201	5517	7958.5	6470.5	8074	7919.5	6232	6287
	1362.88	8704.5	7279	8181	7825	6059	5319	7726	6434	7903.5	7766	6145.5	6201.5
	1364.47	8625	7103	8002.5	7713.5	5968.5	5266	7641.5	6287	7748.5	7736.5	6066.5	5999.5
	1366.06	8400	7010	7753	7546	5862.5	5173	7500	6219.5	7680	7483.5	5937.5	5957.5
	1367.64	8180	6832.5	7654.5	7430.5	5767	5143	7338	6118.5	7578	7449	5851.5	5817.5
	1369.23	8057.5	6737	7462	7343.5	5633.5	5060.5	7218.5	6117.5	7492.5	7213	5691.5	5745.5
	1370.82	7873.5	6618	7359.5	7239.5	5590.5	4938.5	7107.5	5965	7377	7097	5640	5602.5
	1372.41	7748	6538.5	7171	7138	5475.5	4890	6975	5901.5	7243	6942	5529	5468.5
	1374	7597	6371.5	7156	7030	5396	4831.5	6891.5	5741.5	7227.5	6800.5	5383	5327.5
	1375.58	7488	6316	6913.5	6955.5	5251.5	4655	6694	5662.5	7122	6734.5	5229.5	5237
	1377.17	7324	6202.5	6835	6879.5	5195	4554.5	6577.5	5443	6949	6591	5113	5121
	1378.76	7221.5	6151.5	6695.5	6741.5	5138.5	4448.5	6504	5351.5	6889.5	6512.5	5005	4982.5
	1380.34	7123.5	6009	6582.5	6644	5005.5	4279	6345.5	5184.5	6702.5	6369.5	4905	4871
	1381.93	6952	5867.5	6446	6618	4903.5	4137.5	6253.5	5043.5	6558.5	6249	4818.5	4802.5
	1383.52	6853.5	5708	6367.5	6453	4763.5	4012	6147	4917	6402	6133	4700	4726.5
	1385.1	6700.5	5584	6242	6314	4621.5	3850	6005	4773	6214.5	5982.5	4646	4604
	1386.69	6510.5	5492.5	6083.5	6183.5	4479	3703	5924.5	4681	6042.5	5937	4492	4585.5
	1388.27	6359.5	5242	5934.5	6091	4390.5	3604.5	5854.5	4545.5	5915.5	5842.5	4472.5	4495
	1389.86	6241.5	5132.5	5947	6026	4273	3487.5	5752	4465.5	5812.5	5754.5	4392.5	4390
	1391.44	6154.5	5000.5	5836	5875.5	4160.5	3428	5652	4369	5680.5	5700.5	4377.5	4431.5
	1393.02	6088	4920.5	5702.5	5817	4108.5	3313	5552.5	4326.5	5618.5	5660.5	4333.5	4335.5
	1394.61	5959	4801	5679.5	5725.5	3993	3182.5	5530	4258	5506	5625	4313	4373
	1396.19	5814.5	4704.5	5633.5	5660	3925	3179.5	5520	4143.5	5452.5	5540	4243.5	4298
	1397.77	5785.5	4558.5	5530	5592.5	3877	3101.5	5429.5	4136	5375	5476	4168	4266.5
	1399.36	5656	4515.5	5479	5612	3813	3061	5412.5	4061.5	5315	5384.5	4146.5	4219
	1400.94	5609.5	4443.5	5458.5	5449	3750	3033.5	5387	4042.5	5203	5379.5	4111.5	4180
	1402.52	5566.5	4446.5	5411	5502.5	3657	2993	5276	3992.5	5209	5284	4116	4142.5
	1404.1	5504	4333.5	5334.5	5421	3628.5	2899.5	5282	3938	5152.5	5248	4062.5	4118.5
	1405.69	5455	4323.5	5254	5315	3610	2882.5	5170	3917.5	5131	5183	4053	4076
	1407.27	5361.5	4259	5283.5	5315	3592.5	2852	5100	3879.5	5054.5	5202.5	4007	4045.5
	1408.85	5302.5	4198	5166.5	5232.5	3549.5	2801	5076	3868.5	5030.5	5148	3931.5	4005.5
	1410.43	5282.5	4224	5129	5254	3479.5	2783	5066.5	3835	4983	5057	3902.5	4012
	1412.01	5259.5	4146	5058.5	5191	3466	2767.5	4985	3818.5	4920	5005.5	3887	3917.5
	1413.59	5173.5	4091.5	5019	5095	3407.5	2712	4968.5	3809	4926	4950	3839	3896
	1415.17	5075	4065	5008	5107.5	3412.5	2689	4944	3756	4891	4929	3781.5	3898
	1416.75	5049	3977.5	4957	5054	3362	2679.5	4913	3746	4846	4854	3827	3915.5
	1418.33	5024	3996.5	4954	5033	3327	2676.5	4830.5	3722	4809	4850.5	3767.5	3820
	1419.91	4973.5	3951.5	4889.5	5028	3366	2658.5	4856.5	3702	4751.5	4859	3737.5	3880
	1421.49	4918.5	3910	4865	4963	3286	2667	4789	3692.5	4701.5	4835.5	3709	3823
	1423.06	4926.5	3939.5	4778	4936	3258	2579.5	4772.5	3587	4702.5	4783.5	3729.5	3818
	1424.64	4851	3875.5	4775	4902.5	3257.5	2592	4755	3605.5	4733.5	4743.5	3680.5	3801.5
	1426.22	4892	3901.5	4769	4917.5	3240	2579.5	4751.5	3628	4627.5	4736	3695.5	3780.5
	1427.8	4769	3811.5	4725.5	4887.5	3223.5	2540.5	4691.5	3587.5	4639.5	4677.5	3700.5	3776
	1429.37	4781.5	3800	4724	4873.5	3222	2533	4686.5	3537	4629	4598	3664	3726.5
	1430.95	4785	3772.5	4697	4830	3157	2546.5	4686	3555.5	4636	4643	3672.5	3788
	1432.53	4687	3794.5	4664.5	4824	3121.5	2519	4651.5	3503	4588.5	4658	3669	3750
	1434.1	4729	3754.5	4686.5	4817	3125.5	2521	4627	3506.5	4561.5	4644	3593	3754.5
	1435.68	4623.5	3755	4688.5	4767	3116.5	2479	4666	3527	4559.5	4623.5	3611	3705.5
	1437.25	4691.5	3761.5	4662.5	4779	3131	2460	4580	3538.5	4556	4615	3557.5	3728.5
	1438.83	4623	3738	4672	4747.5	3108.5	2475	4583.5	3502.5	4522.5	4600.5	3596.5	3742.5
	1440.41	4640.5	3695.5	4654.5	4794	3096.5	2457	4564	3491.5	4535	4578.5	3610	3670.5
	1441.98	4627.5	3714.5	4594	4695.5	3052.5	2443.5	4601	3467	4498.5	4631.5	3588.5	3653
	1443.55	4629.5	3707.5	4639.5	4791	3095	2438.5	4578.5	3441	4501.5	4574.5	3567	3682
	1445.13	4593	3699	4634.5	4712.5	3064.5	2426	4532	3453.5	4532	4552.5	3544	3682
	1446.7	4601.5	3644	4582.5	4698	3087	2405	4548.5	3469	4472	4570	3545	3682
	1448.28	4522	3651	4589	4688.5	3027.5	2398	4538	3450.5	4471.5	4530.5	3522	3672
	1449.85	4516	3645.5	4616.5	4716.5	3055	2433.5	4510.5	3444.5	4475.5	4546.5	3554	3706
	1451.42	4525.5	3656	4522.5	4715.5	3015	2364.5	4530.5	3463	4433.5	4541.5	3569.5	3657.5
	1452.99	4536	3645	4531.5	4687.5	3037.5	2409	4526.5	3452	4460.5	4503	3497	3668
	1454.57	4506.5	3616	4563.5	4731.5	3013	2377.5	4518	3432.5	4485.5	4457.5	3484.5	3662
	1456.14	4531	3601.5	4512	4670.5	3081.5	2386	4490.5	3398.5	4427.5	4494	3519.5	3642
	1457.71	4522	3612	4556.5	4706.5	2995	2380.5	4550.5	3417	4442.5	4558.5	3485	3659
	1459.28	4489	3624	4512.5	4738.5	3016	2374.5	4509	3416	4455.5	4519	3538.5	3680
	1460.85	4464	3626.5	4507	4728.5	3017	2350	4454.5	3417.5	4439	4570	3498.5	3663
	1462.42	4493	3606	4580.5	4725.5	2985	2373	4490.5	3449	4458.5	4498	3565.5	3652
	1463.99	4505	3601.5	4496.5	4728	3037.5	2381	4465	3449	4462.5	4541.5	3491	3686
	1465.56	4475.5	3589	4519.5	4708.5	3036.5	2375.5	4521	3447	4497.5	4604.5	3540.5	3697
	1467.13	4450.5	3579.5	4559	4718.5	2990	2385	4548	3476	4459	4527.5	3594.5	3734.5
	1468.7	4495.5	3650	4573	4752.5	3014.5	2385	4517	3494	4461	4543	3577	3731.5
	1470.27	4527	3559.5	4559.5	4777.5	2999.5	2373	4554	3476	4470.5	4575	3599.5	3782
	1471.84	4464	3575.5	4575	4748.5	3023	2390	4543.5	3495.5	4501	4653.5	3610	3765
	1473.41	4510.5	3602	4598	4783	3053	2405	4593.5	3535	4518.5	4669.5	3615	3789.5
	1474.98	4504	3589.5	4591.5	4801	3058.5	2427.5	4579	3528.5	4519	4692	3655	3846
	1476.55	4539	3625	4578.5	4809	3073.5	2434.5	4610.5	3563	4531.5	4716.5	3666	3866.5
	1478.12	4540.5	3624	4671	4869	3072.5	2411.5	4579	3565	4599.5	4723	3715.5	3907.5
	1479.68	4607.5	3667.5	4673.5	4865	3096	2456.5	4686.5	3614.5	4583	4737.5	3748	3963
	1481.25	4583	3689	4720.5	4872.5	3134	2484	4748	3643	4640	4758	3755.5	4011.5
	1482.82	4606.5	3690.5	4734.5	4873	3143.5	2505.5	4744	3675.5	4697	4767.5	3740.5	4022.5
	1484.38	4602.5	3747	4763.5	4952.5	3184	2519.5	4758	3790	4703.5	4860	3821.5	4080
	1485.95	4673.5	3735.5	4797	4977	3188	2557	4755	3804	4778	4921	3925	4084.5
	1487.52	4715.5	3764.5	4868	5027.5	3249.5	2621	4811.5	3819	4806	4917.5	3956	4142.5
	1489.08	4746	3818.5	4881	5082.5	3281	2686	4873	3912	4869.5	4948	4048	4251.5
	1490.65	4771	3852.5	4915	5134.5	3313.5	2708.5	4898.5	3965	4911	5027.5	4012.5	4228.5
	1492.21	4849.5	3884.5	4955.5	5115.5	3359.5	2771.5	4971.5	4027.5	4960	5019.5	4034	4283
	1493.78	4841	3998.5	4973.5	5254	3406	2774	4983	4126.5	5025	5118.5	4133	4356.5
	1495.34	4934.5	4071	5062	5294.5	3488	2827	4924	4182	5146.5	5157.5	4172.5	4382.5
	1496.91	5000.5	4081	5083	5314	3482	2907.5	5053.5	4216	5224	5200.5	4226	4374
	1498.47	4999.5	4119	5163.5	5376	3563	2944.5	5083	4244.5	5281	5215	4185.5	4373
	1500.03	5096	4195	5214	5442.5	3644.5	3028	5157.5	4311.5	5368	5205.5	4232	4399
	1501.6	5117.5	4276.5	5207.5	5494.5	3614	3092.5	5141.5	4385	5384.5	5307.5	4205	4362.5
	1503.16	5164.5	4342	5232	5496.5	3711.5	3104.5	5115.5	4359	5468	5213.5	4201.5	4349
	1504.72	5209	4392.5	5213	5557	3710	3089	5139	4376.5	5509.5	5269.5	4183.5	4307
	1506.29	5299.5	4461	5323.5	5591.5	3760.5	3096	5137.5	4295	5522.5	5235	4198	4315
	1507.85	5314.5	4499	5253.5	5634	3770.5	3106	5170	4304	5505.5	5300	4171	4311
	1509.41	5295	4457.5	5285	5590.5	3767.5	3041.5	5153.5	4251.5	5494.5	5300	4190.5	4234.5
	1510.97	5316	4470	5208.5	5547.5	3750	3092	5101	4227.5	5513.5	5233.5	4153	4260
	1512.53	5287.5	4514.5	5267	5586	3719.5	3044	5111.5	4199.5	5417	5254	4095	4209
	1514.09	5266	4486.5	5252	5569	3696.5	3022.5	5110.5	4075.5	5442	5245.5	4060.5	4197
	1515.65	5303.5	4436	5219	5454.5	3710	2966.5	5165.5	4080.5	5348	5169.5	4069	4134
	1517.21	5195.5	4376.5	5153.5	5477	3640	2895	5108	4072	5311.5	5201	4050.5	4176
	1518.77	5223	4324	5132	5445.5	3655.5	2902	5050.5	4039	5276	5147	4054	4130.5
	1520.33	5254.5	4291	5106	5405.5	3585	2855.5	5060.5	4002	5162	5205.5	3998	4153
	1521.89	5126.5	4275	5130.5	5370	3555	2854.5	5041	4022	5181	5178.5	4040.5	4165
	1523.45	5135.5	4228	5083.5	5373	3523.5	2851	5061.5	3992	5120.5	5200	4005	4163
	1525.01	5133	4198.5	5085.5	5354	3569.5	2849.5	5104	3970	5106.5	5169.5	4046	4165
	1526.57	5091.5	4196.5	5098.5	5324.5	3545	2855.5	5093.5	4020.5	5112	5241	4019.5	4237.5
	1528.13	5096.5	4189.5	5127	5349.5	3573.5	2859.5	5123	4034	5043	5212	4094	4259.5
	1529.69	5092.5	4189	5134.5	5383	3530	2915	5089	4002	5106	5265.5	4056	4297.5
	1531.24	5096.5	4158.5	5145	5350.5	3576	2899	5093	4059	5057	5311	4089	4311.5
	1532.8	5103.5	4177	5149	5351.5	3571	2938.5	5170.5	4102.5	5125.5	5268.5	4187	4402.5
	1534.36	5188	4207.5	5129.5	5328	3604.5	2957	5203	4132.5	5133.5	5347	4262	4466
	1535.92	5158.5	4184	5220.5	5389	3636.5	3001	5240.5	4188	5136	5403	4272	4524.5
	1537.47	5172	4216	5241	5330	3654	3107	5275	4286.5	5134	5477.5	4315.5	4689
	1539.03	5244	4272	5315	5420.5	3706	3164	5371	4360	5155	5510.5	4422.5	4741.5
	1540.58	5247.5	4311.5	5375	5472	3736	3217	5459.5	4480	5253	5579.5	4573	4855
	1542.14	5346.5	4356	5438	5528.5	3816	3311	5565.5	4568.5	5283.5	5686	4615	4977
	1543.7	5434.5	4425	5516	5560.5	3871.5	3434.5	5610	4758.5	5389.5	5805.5	4801.5	5147
	1545.25	5523	4459.5	5628	5672	3977	3553	5759.5	4925	5517.5	5898.5	4884.5	5284
	1546.81	5577.5	4621	5714	5722.5	4074.5	3685.5	5815.5	5013.5	5611	6042.5	4992	5365.5
	1548.36	5741.5	4712	5822	5810	4185	3829	5929.5	5154.5	5742.5	6166.5	5148.5	5478.5
	1549.91	5844.5	4860	5944	5891.5	4338.5	3967	6063.5	5300.5	5913	6256	5229.5	5523
	1551.47	5985.5	4992	6153	6060	4414.5	4037.5	6224	5439.5	6059	6400	5356.5	5616.5
	1553.02	6157	5117	6231	6156.5	4561.5	4232.5	6326.5	5517.5	6176	6484	5397.5	5674.5
	1554.58	6260.5	5265	6433	6265.5	4639.5	4265	6427.5	5548.5	6326.5	6659.5	5455	5757
	1556.13	6401.5	5392.5	6540	6417	4758.5	4359.5	6600	5591.5	6454.5	6743	5514	5816
	1557.68	6553	5490.5	6609	6487	4820	4368.5	6665	5629	6530	6843	5634	5841.5
	1559.23	6655.5	5605	6704	6506	4914	4452.5	6685.5	5655.5	6597	6858.5	5610.5	5849
	1560.79	6742	5675.5	6799.5	6538	4947	4469.5	6840.5	5692.5	6642	7044	5685	5871.5
	1562.34	6934	5698	6895	6636.5	4981	4488	6869	5710	6673.5	7050	5715	5953
	1563.89	6996	5772	6971	6699	5016	4502	6904	5721.5	6667.5	7173	5809.5	5973
	1565.44	7086	5774	7057.5	6696.5	5068	4542	7053.5	5756	6704	7230.5	5793	5991.5
	1566.99	7186.5	5802	7162	6800	5103	4570	7123	5811	6698.5	7276	5834	6002.5
	1568.54	7208	5860	7280.5	6801	5153	4602	7088.5	5811.5	6716.5	7336.5	5865.5	5986.5
	1570.09	7310.5	5911.5	7295	6842	5219	4657	7159	5832.5	6821	7325.5	5909.5	5927
	1571.64	7310.5	6005.5	7305	6876.5	5252.5	4663.5	7167.5	5876	6790.5	7360	5806	5872.5
	1573.19	7429.5	6025	7338.5	6939	5294	4679.5	7197.5	5774.5	6795.5	7298	5849.5	5830.5
	1574.74	7494.5	6060.5	7316	6952	5335	4733	7161.5	5786	6818.5	7324	5797.5	5782
	1576.29	7537.5	6077	7339	6993.5	5336.5	4683	7167	5707.5	6896.5	7299	5729	5696
	1577.84	7540	6098	7361.5	6979	5291	4643.5	7080.5	5675.5	6779.5	7313	5708.5	5595
	1579.39	7549	6143	7275	6918.5	5323	4615.5	7097.5	5625	6790	7163.5	5639.5	5559.5
	1580.94	7565	6119.5	7229.5	6916	5252.5	4552.5	6979	5525.5	6812	7083	5578.5	5407.5
	1582.48	7490	6049	7177	6817.5	5214.5	4472.5	6901	5455.5	6723.5	7035.5	5475.5	5377
	1584.03	7396	6031	7068	6764	5178.5	4440	6834.5	5320	6633	6930	5425.5	5331.5
	1585.58	7392.5	5973.5	6924.5	6652.5	5096.5	4363	6681.5	5244	6571.5	6808.5	5303.5	5224
	1587.13	7269.5	5881.5	6881	6585.5	4998	4332	6712	5176.5	6427.5	6689.5	5220	5137
	1588.68	7133.5	5804.5	6804.5	6425	4926	4224.5	6531	5112	6387.5	6625	5166.5	5010
	1590.22	7070.5	5764.5	6632.5	6337.5	4788	4155	6467.5	5045	6262.5	6523.5	5064	5057.5
	1591.77	7012.5	5674	6560.5	6239	4748	4067.5	6396.5	4926	6234.5	6421	4991.5	4922
	1593.31	6860.5	5556	6436	6175.5	4687	4035.5	6251	4929.5	6085	6288.5	4892.5	4866.5
	1594.86	6748	5512	6354	6041	4594.5	3957.5	6160.5	4801	5996.5	6206	4902	4834
	1596.4	6662	5386	6254.5	5986.5	4566	3863.5	6106.5	4784.5	5947.5	6113	4769.5	4745
	1597.95	6564	5347	6201.5	5899	4441.5	3809	6008	4716.5	5827.5	6023.5	4750.5	4732
	1599.49	6488	5260.5	6085.5	5811	4374.5	3800	5924.5	4632.5	5770	5887	4735.5	4624
	1601.04	6358	5200.5	6006	5784.5	4300.5	3725	5805	4590	5688	5802.5	4652.5	4562
	1602.58	6288	5122	5913	5692.5	4237.5	3681	5801	4541.5	5609.5	5741	4548	4474.5
	1604.13	6193	5039.5	5909.5	5658.5	4183.5	3645	5717	4459	5536.5	5710	4496.5	4415.5
	1605.67	6152	5008.5	5764.5	5512.5	4085	3596.5	5581.5	4362	5463.5	5536	4398	4274.5
	1607.21	6016	4946	5750	5548	4058.5	3570	5528	4315.5	5399	5453.5	4317.5	4139
	1608.76	5971	4891.5	5589	5374	4035.5	3506.5	5374	4230.5	5342	5369	4218.5	4014
	1610.3	5876.5	4841	5494	5289.5	3983	3437	5255	4117	5218	5234	4101.5	3846.5
	1611.84	5830.5	4722	5351	5206	3928.5	3346.5	5187	3992	5208	5086.5	3908	3685.5
	1613.39	5642	4690	5270	5120.5	3782	3240	4962	3859.5	5107	4876	3748	3560
	1614.93	5572.5	4569	5096	4944.5	3709	3147	4812	3748.5	4977	4744	3595.5	3366
	1616.47	5386	4466	4944	4827	3604	3061.5	4587	3608	4863.5	4541	3440	3266
	1618.01	5250.5	4411.5	4752.5	4723	3450.5	2915.5	4447.5	3432	4700.5	4348	3325	3097.5
	1619.55	5042.5	4229.5	4573.5	4537.5	3378.5	2773	4288.5	3271	4579.5	4185	3107.5	2974.5
	1621.09	4907	4086	4352.5	4370.5	3203	2616.5	4132.5	3111.5	4446	3991	2958	2802
	1622.63	4712	3918	4196.5	4212.5	3116	2517	3933.5	3015.5	4215.5	3801	2848.5	2698.5
	1624.17	4518	3783.5	3955	4073.5	2963	2426	3777.5	2863	4062	3671	2684.5	2620
	1625.71	4297.5	3639.5	3807.5	3869	2799	2235.5	3597	2717.5	3892	3497.5	2577.5	2513
	1627.25	4087	3454	3602	3716.5	2663	2149.5	3408	2617.5	3700.5	3312	2471.5	2403
	1628.79	3917.5	3320	3479	3592	2555.5	2053.5	3303.5	2500.5	3577.5	3209	2372.5	2322
	1630.33	3713.5	3111	3335	3426	2409	1953.5	3164.5	2394.5	3411	3117.5	2284.5	2235.5
	1631.87	3525.5	2989	3203.5	3290.5	2271	1792.5	3031	2290	3240.5	2946	2209.5	2176
	1633.41	3381	2850	3092	3204	2177.5	1758	2980.5	2201	3153	2859	2107	2107
	1634.95	3220.5	2722	2956.5	3060.5	2082	1694.5	2876.5	2114.5	3013	2769.5	2024	2042.5
	1636.48	3086	2602	2831.5	2968	2023	1611.5	2765	2052.5	2885	2623.5	1976	1985
	1638.02	2961.5	2470	2790.5	2852	1941.5	1549.5	2663.5	1989.5	2820.5	2568.5	1903	1901.5
	1639.56	2821.5	2381	2687	2808	1853.5	1489.5	2600	1959.5	2690	2517.5	1844	1896
	1641.1	2755.5	2333.5	2622.5	2712	1768.5	1441	2534	1877.5	2593.5	2448	1819	1856.5
	1642.63	2672	2196.5	2531	2647	1762	1399.5	2482.5	1831.5	2553	2390	1774	1842.5
	1644.17	2529.5	2148.5	2453	2583	1674	1340	2412.5	1793	2462	2346.5	1736	1795
	1645.71	2508	2055	2402	2528	1655	1306.5	2364.5	1755.5	2433.5	2266.5	1711.5	1741.5
	1647.24	2423.5	2007.5	2344	2451.5	1594.5	1288.5	2312.5	1720	2350.5	2237	1653	1723
	1648.78	2327.5	1968	2308	2413	1565	1253.5	2291	1663.5	2317.5	2207.5	1631	1689.5
	1650.31	2333.5	1928	2220.5	2358	1539	1211	2259	1646.5	2262	2133.5	1606	1645
	1651.85	2252	1854	2177.5	2342.5	1505.5	1209	2246	1628	2216	2107	1578	1619
	1653.38	2208.5	1824	2155.5	2285.5	1494.5	1164	2186	1613	2157	2069.5	1548.5	1626.5
	1654.92	2150	1806	2120	2241	1460	1178	2156	1574.5	2140	2038	1518.5	1585.5
	1656.45	2119	1781.5	2101.5	2226	1455	1132	2102.5	1556	2071	2024.5	1500.5	1559
	1657.98	2077	1737.5	2063	2138.5	1417	1140	2121.5	1552	2044.5	1975	1478	1530
	1659.52	2046	1693	2035	2141	1378.5	1106	2077	1511.5	2046.5	1927	1474.5	1532
	1661.05	2022.5	1714	1983.5	2092	1363.5	1102.5	2042	1493	1993.5	1905.5	1443.5	1506.5
	1662.58	1996.5	1654	1973	2097.5	1355	1063.5	2000	1464	1960	1921.5	1400.5	1497.5
	1664.12	1912.5	1624	1932.5	2049.5	1338.5	1102.5	1979.5	1450.5	1954.5	1885.5	1400	1468.5
	1665.65	1948.5	1615.5	1948	2060	1316	1066	1971.5	1442	1912	1856.5	1402.5	1473.5
	1667.18	1900.5	1594	1933.5	2019.5	1313	1053	1948	1437	1889.5	1857	1353.5	1439
	1668.71	1867	1583	1905.5	1981.5	1287.5	1041	1932.5	1410.5	1879.5	1828	1348.5	1441
	1670.25	1861.5	1564.5	1866	1991.5	1261.5	1021	1924	1393.5	1850	1804.5	1349.5	1413
	1671.78	1821.5	1575.5	1867.5	1973.5	1270	1022	1916.5	1376	1830	1780	1332	1429.5
	1673.31	1827	1552.5	1838	1924.5	1244	1012.5	1878.5	1373.5	1792	1764.5	1319	1414
	1674.84	1787	1516	1818	1939	1258.5	979	1848	1331.5	1802.5	1713.5	1277	1389.5
	1676.37	1771.5	1499.5	1792	1890	1221	984	1853.5	1343.5	1773.5	1740	1293	1367
	1677.9	1751.5	1476.5	1745	1866	1225	990	1863	1322.5	1777	1721	1258.5	1365.5
	1679.43	1709.5	1476.5	1762.5	1864	1188.5	949	1834	1295	1769.5	1721.5	1293.5	1354
	1680.96	1719	1465.5	1732.5	1861	1181.5	937	1792.5	1302.5	1721	1689	1246	1341
	1682.49	1706	1430.5	1721	1832.5	1185	945.5	1781	1315	1707	1683	1261	1329.5
	1684.02	1680	1425	1740.5	1830	1173	958.5	1796	1303	1707.5	1687.5	1236.5	1350
	1685.54	1658	1427.5	1720	1813.5	1173	957.5	1785.5	1288	1680	1638.5	1223	1316
	1687.07	1679	1414.5	1690.5	1816	1163	918	1732.5	1266	1671.5	1661	1219.5	1304
	1688.6	1671	1425.5	1687.5	1786.5	1148.5	918	1734.5	1270	1667.5	1632.5	1199	1336
	1690.13	1599.5	1388	1693.5	1766	1162	910.5	1747	1256	1635	1638	1210.5	1266
	1691.66	1626.5	1370	1674.5	1750	1116	940	1708.5	1240.5	1633	1610	1169	1298.5
	1693.18	1625.5	1381.5	1640.5	1729.5	1140	899.5	1680	1247	1629	1579.5	1199	1288.5
	1694.71	1612.5	1363	1636	1730	1101.5	901	1683.5	1234	1604	1575	1203	1246.5
	1696.24	1597.5	1332.5	1627	1726.5	1100.5	886.5	1686	1222	1599	1579.5	1169.5	1271.5
	1697.76	1573	1329	1606.5	1706	1110	922	1673.5	1213.5	1566	1560.5	1145.5	1257.5
	1699.29	1577	1335	1601	1691.5	1084.5	897	1679.5	1201.5	1579	1558.5	1162.5	1254.5
	1700.82	1562.5	1285	1603.5	1689.5	1075	872.5	1635.5	1215	1563	1543.5	1145	1254
	1702.34	1563	1326.5	1594.5	1686.5	1073.5	874.5	1635.5	1207	1570	1544	1134	1234
	1703.87	1531.5	1304	1588	1651.5	1084	902	1652.5	1205.5	1562.5	1517.5	1153.5	1234.5
	1705.39	1547.5	1326.5	1557.5	1649.5	1066.5	866.5	1643.5	1204.5	1522	1505.5	1138	1236
	1706.92	1522.5	1292.5	1588.5	1673.5	1077	861.5	1651.5	1188.5	1562	1525.5	1127.5	1227
	1708.44	1535	1300	1566	1652.5	1060	855.5	1638	1176	1528	1516	1135	1246.5
	1709.96	1522	1294.5	1546	1644	1075	871	1620	1184	1506	1499	1090	1230
	1711.49	1483.5	1290	1568.5	1620.5	1067	868.5	1600	1173.5	1513	1520.5	1141	1233
	1713.01	1503	1270.5	1541.5	1613.5	1054.5	859.5	1613	1157.5	1488	1503.5	1131	1216
	1714.53	1501	1282.5	1522	1604	1017	884	1621.5	1164	1487	1469	1112.5	1192
	1716.06	1495	1272	1512.5	1576	1036	861.5	1589.5	1159	1512.5	1473	1112.5	1190
	1717.58	1463.5	1263.5	1502	1590.5	1037.5	854	1592.5	1141.5	1494	1470	1096	1178.5
	1719.1	1491.5	1272.5	1515	1599	1046	830	1594	1189.5	1493	1470	1110	1200.5
	1720.62	1446	1261.5	1488	1580	1019.5	867	1608	1160	1488	1453.5	1114.5	1189
	1722.15	1452.5	1264	1517.5	1546.5	1028.5	847	1589	1175.5	1482	1452	1103.5	1171.5
	1723.67	1473	1249	1500.5	1580.5	1054.5	881.5	1579.5	1144	1491	1474.5	1078	1223
	1725.19	1455	1252	1504.5	1547	1012.5	837	1588	1177	1453	1460.5	1088.5	1181
	1726.71	1458	1265	1506	1571	1020.5	828.5	1566	1130	1470.5	1467	1102	1173.5
	1728.23	1458	1252.5	1506	1540	1010	852.5	1549.5	1127.5	1455	1468.5	1068	1193
	1729.75	1458	1243.5	1491	1528.5	1040	853.5	1561.5	1143	1446.5	1440	1074	1162
	1731.27	1440	1247	1496.5	1545.5	1015.5	856.5	1552.5	1155	1431.5	1442	1070	1176
	1732.79	1417.5	1259	1466.5	1537.5	1003.5	819	1558.5	1110	1464	1435.5	1072	1171
	1734.31	1442	1231	1471	1537	998	824	1530.5	1126.5	1434.5	1403.5	1072	1156.5
	1735.83	1439	1234	1464.5	1516.5	993	833	1545	1134.5	1432.5	1423.5	1092.5	1163.5
	1737.35	1417.5	1228	1468	1514.5	1006	819.5	1562.5	1116	1429.5	1408.5	1067	1165
	1738.87	1408	1208	1470.5	1512.5	995.5	843	1529.5	1135	1408.5	1411	1066	1166.5
	1740.39	1419	1211	1467.5	1505.5	985	821.5	1540	1119	1417.5	1419.5	1061	1137
	1741.9	1407.5	1199.5	1439	1519.5	1000.5	838.5	1511.5	1122	1429.5	1423.5	1077	1144.5
	1743.42	1403	1208	1476.5	1491.5	985.5	840.5	1532.5	1115	1416.5	1368	1066	1152
	1744.94	1412.5	1218	1432.5	1501	995.5	835.5	1514	1084	1397.5	1393	1053.5	1152.5
	1746.46	1416.5	1207.5	1433.5	1494	993	840.5	1524	1113	1411.5	1393.5	1045	1113
	1747.97	1388	1198.5	1443.5	1481	994	807	1530.5	1090.5	1438	1406	1061	1146.5
	1749.49	1379	1211.5	1417.5	1488.5	980.5	828.5	1549.5	1104	1414	1394	1016	1134
	1751.01	1375.5	1196.5	1449.5	1462.5	987	822	1489	1100.5	1421	1383	1049.5	1137
	1752.52	1380.5	1191.5	1421	1503	972	814	1488	1128.5	1388	1361.5	1036.5	1167.5
	1754.04	1401.5	1209	1426	1455	975	814.5	1487.5	1111	1398.5	1386	1033	1139.5
	1755.55	1395	1182	1413	1470	966	803	1483.5	1100	1399.5	1383	1040	1157
	1757.07	1361	1184.5	1445.5	1473	979.5	800.5	1502.5	1078.5	1388	1378.5	1032.5	1131.5
	1758.58	1376.5	1187	1433	1465.5	960	799	1501	1114	1398.5	1366	1044.5	1101.5
	1760.1	1361.5	1187	1438	1475	961.5	810.5	1520.5	1083.5	1382	1381.5	1019.5	1133
	1761.61	1379.5	1196	1410.5	1478	945.5	799.5	1489	1089	1378.5	1357.5	1031.5	1125.5
	1763.13	1389.5	1189	1423	1464.5	953	804.5	1503	1081.5	1362	1369.5	1026.5	1136.5
	1764.64	1372.5	1197.5	1418	1457.5	947	809	1480.5	1082	1384	1345.5	1023	1123
	1766.15	1393.5	1165	1413	1451.5	952.5	814	1478	1089	1373.5	1329	1020	1138.5
	1767.67	1376	1181.5	1393	1441.5	969.5	793	1506.5	1104	1379.5	1361.5	997.5	1116.5
	1769.18	1373	1172.5	1384	1486	941	799	1472.5	1073.5	1386.5	1359.5	1006.5	1112
	1770.69	1347.5	1174.5	1416.5	1454.5	944.5	801.5	1468	1092	1354	1336	1036.5	1103
	1772.21	1375	1178.5	1388	1438.5	956	788.5	1460	1095.5	1363	1350	1018.5	1130
	1773.72	1375	1182.5	1401.5	1437	949.5	800	1470	1089	1369.5	1371	1016	1091.5
	1775.23	1330.5	1165	1389	1462.5	927.5	809	1483.5	1079	1374	1349	1010.5	1105
	1776.74	1329	1182	1413.5	1448	951.5	779	1486.5	1071	1347.5	1330	1014	1149.5
	1778.25	1334	1163.5	1393	1462.5	961	780.5	1466	1068.5	1356	1344.5	1015	1108.5
	1779.76	1335	1159	1390	1449	957	830	1472	1062.5	1372.5	1318.5	1017.5	1113
	1781.28	1342	1187.5	1405.5	1444	948	803	1483	1085	1347	1324	1015	1109
	1782.79	1334	1150.5	1395	1424	965.5	807	1482	1062	1347.5	1337.5	994.5	1111
	1784.3	1332.5	1171.5	1405.5	1432.5	959	786.5	1462	1053.5	1343.5	1330.5	1013.5	1100
	1785.8	1363	1163	1385.5	1420	951	800.5	1459.5	1048.5	1362	1334.5	1004.5	1110.5
	1787.31	1342	1148	1368.5	1440	948.5	795	1441	1079.5	1344	1329.5	1015.5	1111.5
	1788.82	1341	1143.5	1396	1432.5	950.5	791	1451.5	1068.5	1343.5	1321.5	1004	1105
	1790.33	1325	1145	1394	1433.5	935.5	786.5	1470	1073	1337.5	1320.5	1025.5	1091.5
	1791.84	1322.5	1134.5	1361	1432.5	938	788.5	1449.5	1054	1332.5	1312.5	996	1095
	1793.35	1311	1151.5	1373	1447	945.5	792	1457.5	1054	1335.5	1307	1014.5	1103.5
	1794.86	1327.5	1161.5	1389	1433.5	926	772.5	1459.5	1061.5	1360.5	1302.5	1023.5	1090
	1796.37	1328.5	1142.5	1388	1423.5	952.5	805.5	1464.5	1028	1351	1306.5	1001.5	1105
	1797.87	1339	1134.5	1360.5	1422.5	934.5	778.5	1436	1056.5	1339.5	1314.5	984.5	1102
	1799.38	1328.5	1149	1337	1435	913.5	780.5	1439.5	1059	1351	1299.5	968	1074.5
	1800.89	1297.5	1127	1362	1425	941.5	783.5	1463.5	1064	1347.5	1309.5	991	1075.5
	1802.4	1307	1164	1368	1393	919	788	1405	1071	1348.5	1307.5	984	1113.5
	1803.9	1293.5	1150	1363	1400.5	934	778	1434.5	1056.5	1322.5	1306.5	978.5	1092
	1805.41	1337	1162	1362	1414	933	792	1434.5	1063	1349.5	1321.5	1001.5	1085
	1806.91	1329	1151	1365.5	1428.5	925.5	799	1442	1073	1337.5	1312	976	1058.5
	1808.42	1300	1153	1366.5	1402.5	925.5	780.5	1439.5	1051	1317.5	1316.5	987.5	1078
	1809.93	1298	1134	1367.5	1424.5	907.5	759	1406.5	1064.5	1316	1311	986.5	1096
	1811.43	1318	1153	1355	1393.5	916	786	1429	1062.5	1327.5	1287.5	1011.5	1095.5
	1812.94	1294.5	1131	1352	1408.5	920.5	775.5	1420	1067	1325	1275.5	1001	1109
	1814.44	1299.5	1132	1345.5	1387.5	895	795	1425.5	1029.5	1316.5	1289	1024	1107.5
	1815.94	1327	1142.5	1355.5	1389.5	935	792.5	1451.5	1055.5	1340	1287.5	976	1099
	1817.45	1298.5	1150	1359.5	1381.5	919.5	811.5	1446	1059	1350.5	1275	986	1083.5
	1818.95	1304	1174.5	1346.5	1378	912	777	1459	1066.5	1333.5	1283	978.5	1091.5
	1820.45	1302.5	1146.5	1339	1370.5	922.5	769	1418.5	1053	1318.5	1306	981	1080.5
	1821.96	1316	1134	1355	1390	922	794.5	1432	1046	1304	1297.5	959.5	1066.5
	1823.46	1292	1143.5	1342.5	1388.5	905.5	784	1437	1067	1325.5	1308.5	960	1091
	1824.96	1304	1141.5	1342.5	1381	925	802	1435.5	1067.5	1323	1295	980	1097.5
	1826.47	1283.5	1140	1355.5	1380	920	781	1440	1067	1324	1292.5	982.5	1079
	1827.97	1315	1150	1353	1382	924.5	775.5	1436.5	1051.5	1297	1294.5	1011.5	1089
	1829.47	1313.5	1131	1348	1386	924	790	1412	1050	1336.5	1274	989	1071
	1830.97	1305.5	1117	1329.5	1379	915.5	789.5	1417.5	1055	1313.5	1284.5	963.5	1087
	1832.47	1279.5	1125	1362.5	1388	924	789.5	1420.5	1044	1329.5	1287.5	985	1088.5
	1833.97	1287	1152.5	1351	1372.5	926	800.5	1414	1041	1315	1278	999.5	1065
	1835.47	1269	1153.5	1342	1372.5	912.5	791	1414	1047	1311.5	1272.5	964	1093
	1836.97	1297.5	1122.5	1326.5	1375	904	787.5	1413	1023	1319	1269	993	1062.5
	1838.47	1284	1120.5	1325.5	1377.5	910	796.5	1377.5	1021.5	1311	1282	981.5	1081
	1839.97	1295	1134	1354	1382	896.5	780.5	1423	1030	1300	1270.5	957.5	1075.5
	1841.47	1276.5	1117.5	1306.5	1369.5	916	778	1410	1035	1306	1262	973.5	1068.5
	1842.97	1262.5	1128	1318.5	1375.5	908.5	777	1379.5	1035	1298.5	1274.5	948	1046.5
	1844.47	1278	1124	1352	1377.5	899.5	746	1401	1026.5	1289.5	1251.5	957.5	1077.5
	1845.97	1279	1126	1308	1364	895.5	768.5	1412	1045.5	1296	1277.5	966	1081
	1847.47	1261	1115	1307	1374.5	919	762.5	1370.5	1026.5	1301.5	1255	973	1050
	1848.97	1281	1144	1342	1352	905.5	764	1387	1040.5	1302	1271.5	957.5	1051
	1850.46	1291	1131	1326	1356	889.5	758	1407.5	1030.5	1258	1263	933.5	1061.5
	1851.96	1265.5	1114	1323.5	1359.5	910.5	760	1417	1015	1312.5	1254	950.5	1071.5
	1853.46	1272.5	1112	1300	1364.5	894.5	770.5	1388	1046	1280	1248.5	954	1045.5
	1854.96	1262	1117	1347.5	1346.5	886.5	777.5	1400	1013	1276.5	1236	962.5	1077
	1856.45	1296.5	1122	1327.5	1354	907	766.5	1401	1035	1292.5	1254.5	965	1053
	1857.95	1287.5	1133	1328	1353.5	882.5	752.5	1399.5	1038.5	1304.5	1279.5	957.5	1037.5
	1859.45	1269.5	1104.5	1332	1352	887.5	770	1401	1024	1300.5	1249	969	1046.5
	1860.94	1278.5	1119	1301	1355	916.5	753	1373.5	1038.5	1279	1262	955.5	1094.5
	1862.44	1247.5	1119.5	1293.5	1366	887	745	1393.5	1014.5	1287.5	1259	968.5	1055
	1863.93	1255.5	1100	1315.5	1357	900	761	1379	1030	1302	1243.5	966.5	1078
	1865.43	1255.5	1089	1343.5	1364	891.5	782.5	1402.5	1039	1312	1247	973	1085.5
	1866.92	1258	1122	1345	1331.5	915	767.5	1370	1020	1296	1265.5	980.5	1072
	1868.42	1267.5	1146.5	1316	1350	886	764	1388.5	1031.5	1296.5	1263.5	977	1047
	1869.91	1287	1119.5	1327	1388.5	891	783.5	1430	1034.5	1275	1253	956.5	1048.5
	1871.41	1281	1124	1301.5	1357	883	764	1405	1025	1275.5	1274.5	974.5	1076
	1872.9	1288.5	1108	1327	1356	906	777.5	1385.5	1043.5	1317	1267	961	1095.5
	1874.39	1277.5	1114.5	1325.5	1358	880	767.5	1406	1032.5	1296.5	1239.5	974.5	1080.5
	1875.88	1287.5	1111.5	1319.5	1368.5	885.5	777.5	1414	1027.5	1307.5	1235	973	1056.5
	1877.38	1248	1145.5	1313	1365	892.5	777	1402	1025.5	1256	1265.5	977.5	1058
	1878.87	1280	1128	1341	1362	898.5	772.5	1408	1018	1290	1273.5	968.5	1074.5
	1880.36	1284	1111.5	1355	1383	902	776	1386.5	1028	1304.5	1262	982	1081
	1881.85	1272.5	1122.5	1322.5	1339.5	894.5	766.5	1403	1044.5	1314.5	1245	973	1061
	1883.35	1261.5	1122.5	1334	1384.5	905	762	1410.5	1028	1306.5	1266.5	956.5	1069.5
	1884.84	1274	1148.5	1323	1359	891.5	778.5	1387.5	1040.5	1312.5	1270.5	940.5	1074
	1886.33	1284	1125	1345	1345.5	886.5	778	1393	1017	1301	1233	964	1074
	1887.82	1257.5	1135	1326	1367.5	899.5	781.5	1408.5	1034	1295	1263	988	1096.5
	1889.31	1290.5	1119.5	1326.5	1357	910.5	779	1400	1055	1293.5	1259	954	1067.5
	1890.8	1282.5	1133.5	1310.5	1362	896.5	756	1409.5	1042	1297.5	1272	948	1056
	1892.29	1272.5	1142	1330	1383	916.5	770.5	1409.5	1035	1333	1254	943.5	1058.5
	1893.78	1270.5	1123	1333.5	1361.5	912.5	781.5	1401.5	1063.5	1286	1261	975	1065.5
	1895.27	1281.5	1138	1317	1350	903.5	753.5	1407	1032	1316	1256	979	1052
	1896.76	1265.5	1121.5	1328	1369	918	772	1417.5	1043	1268.5	1253.5	984.5	1090
	1898.25	1276	1118	1332.5	1377.5	910.5	771	1424	1028.5	1315	1264.5	972.5	1069
	1899.74	1266	1130.5	1332.5	1378.5	895.5	793.5	1390.5	1053.5	1299	1261	978	1040.5
	1901.23	1278.5	1123	1333	1382	899.5	780.5	1406.5	1023	1285.5	1236.5	958	1066
	1902.71	1265	1137.5	1318.5	1364.5	914.5	759.5	1395.5	1028	1308	1265.5	973	1073
	1904.2	1271.5	1131.5	1311.5	1359.5	904	763.5	1409.5	1024.5	1315.5	1255.5	931	1087
	1905.69	1258.5	1141	1327.5	1352	876	765.5	1404.5	1008.5	1297	1269.5	957	1051
	1907.18	1285	1125	1314	1384.5	889	755	1420	1032.5	1291	1259	956.5	1060.5
	1908.66	1268	1116	1319	1370.5	897.5	760.5	1399.5	1024	1298	1250.5	975	1063.5
	1910.15	1286.5	1134.5	1322.5	1349.5	889.5	770.5	1410	1009	1286	1216.5	953.5	1063
	1911.64	1263.5	1109	1331	1367.5	893	761	1422.5	1049.5	1323	1243.5	966	1068
	1913.12	1266.5	1142.5	1329.5	1374	896.5	775	1373.5	1066.5	1288	1260	958.5	1095.5
	1914.61	1274.5	1112.5	1318	1360	909	770	1403.5	1043	1297.5	1244	961	1062
	1916.09	1267.5	1130.5	1321	1349.5	900.5	770.5	1414.5	1048.5	1334.5	1263	937	1050
	1917.58	1230	1134.5	1312	1352.5	899.5	750.5	1405	1036	1284.5	1243	949	1070
	1919.06	1261.5	1129.5	1296	1369.5	897.5	764	1393	1033.5	1275	1219.5	959.5	1067.5
	1920.55	1262.5	1129.5	1295	1355	902.5	771.5	1388.5	1033.5	1301.5	1245	981.5	1069.5
	1922.03	1287.5	1110.5	1325.5	1359.5	902	772	1405.5	1046	1295.5	1240.5	961.5	1063
	1923.52	1270.5	1135	1326	1341.5	919.5	779.5	1411.5	1046	1315	1271.5	953	1050
	1925	1266	1115.5	1298.5	1347	918	755.5	1409	1031	1279.5	1265	948.5	1072.5
	1926.49	1270.5	1119	1297.5	1367	883.5	755.5	1407	1023	1324	1248.5	971.5	1076.5
	1927.97	1275.5	1143	1333.5	1345.5	904.5	754	1397	1062	1292.5	1266.5	984.5	1068.5
	1929.45	1284	1134	1347.5	1355	903	755	1371	1041	1317	1246	956	1096.5
	1930.93	1283.5	1147.5	1324	1344	887	754.5	1395	1020	1323	1253.5	947.5	1064.5
	1932.42	1267	1129.5	1316.5	1364.5	890	762	1368.5	1049.5	1299.5	1267.5	979.5	1050.5
	1933.9	1284.5	1129.5	1335	1356.5	909.5	768.5	1383	1013.5	1299	1273.5	962.5	1082
	1935.38	1280.5	1133	1342	1366.5	893.5	789	1406	1028	1314.5	1256.5	965.5	1056.5
	1936.86	1286	1128	1333	1377	910	778.5	1394.5	1035.5	1300.5	1249	963.5	1042.5
	1938.34	1293	1133.5	1333	1350.5	905	776.5	1400	1041	1283	1238	953	1080
	1939.83	1282.5	1108.5	1314.5	1357.5	900	795.5	1376.5	1018.5	1301.5	1257	951.5	1058
	1941.31	1260	1111.5	1327.5	1358.5	906	770.5	1384	1052.5	1311.5	1259	957.5	1090.5
	1942.79	1275	1128	1303	1341	906	782	1402.5	1006.5	1287	1235.5	956	1051.5
	1944.27	1275.5	1143.5	1310.5	1363	886.5	788.5	1417	1033.5	1308	1259.5	977.5	1062.5
	1945.75	1257	1119.5	1304	1359	925	770.5	1394.5	1014.5	1289	1249	968	1083.5
	1947.23	1291	1119.5	1337.5	1362.5	899	759	1383.5	1027.5	1299.5	1254.5	941	1066
	1948.71	1255	1124.5	1294	1361.5	910.5	776	1357	1027.5	1284	1249	976.5	1070
	1950.19	1279	1132	1318.5	1360	905.5	761	1388	1023	1301.5	1235	960.5	1047.5
	1951.67	1258.5	1132	1318	1361.5	915	760.5	1379	1021.5	1289	1243	945	1053
	1953.14	1269.5	1116.5	1318	1339.5	892.5	778	1390.5	1030.5	1280.5	1232	930.5	1028
	1954.62	1248.5	1123.5	1298.5	1341.5	890.5	776	1369	1018	1290.5	1216.5	926.5	1054.5
	1956.1	1247	1123.5	1293.5	1334.5	894.5	760.5	1395	1026.5	1288	1228	943.5	1040
	1957.58	1259	1111	1316	1324	880	764	1350	1022.5	1268.5	1237	942.5	1020.5
	1959.06	1242.5	1115.5	1316	1321	898.5	760	1366	1024	1269.5	1237.5	949.5	1054
	1960.53	1254.5	1114	1307.5	1318.5	881.5	746	1347.5	1013.5	1293	1227	937.5	1027.5
	1962.01	1270.5	1084.5	1293.5	1352.5	875	777	1385	1009	1287.5	1229.5	981.5	1042
	1963.49	1241	1074.5	1285.5	1324	880.5	758	1357.5	1008	1276	1197.5	939	1029
	1964.96	1236	1118.5	1266	1337	872.5	758	1377.5	1006.5	1266	1222	938	1038
	1966.44	1236.5	1082	1287.5	1336	873.5	745	1371.5	1028	1258	1212	944	1041.5
	1967.92	1237	1095.5	1270.5	1328	881.5	756	1379	1010	1276.5	1235.5	937	1028
	1969.39	1234	1104.5	1283.5	1327	878.5	772	1352.5	1006	1286	1227	934.5	1034
	1970.87	1246	1086	1301	1319	886.5	773.5	1334.5	1018.5	1276.5	1233	919	1063
	1972.34	1256.5	1112	1296	1352.5	884.5	760	1355	1034.5	1247.5	1204	925	1030.5
	1973.82	1207	1101	1262	1328.5	877.5	759.5	1343	1016	1265	1209.5	948.5	1022
	1975.29	1249	1095	1282.5	1336	888	776	1350	1027.5	1274	1209	951.5	1049
	1976.77	1237.5	1118	1277.5	1313.5	881.5	776.5	1360.5	1030	1286	1217	926	1039
	1978.24	1255	1104.5	1254.5	1339	869	778.5	1346.5	1022.5	1286.5	1219	949	1041
	1979.71	1246	1105.5	1287.5	1333.5	883	773.5	1352	1034.5	1294	1235.5	965	1046
	1981.19	1253	1121	1263	1328.5	879.5	745	1344.5	1025.5	1298	1244.5	937.5	1053
	1982.66	1235	1110.5	1269.5	1337.5	892.5	764	1360	1041	1272.5	1211	970	1040
	1984.14	1258.5	1117.5	1299	1323	898.5	754.5	1372	1023	1308.5	1205.5	948.5	1031
	1985.61	1223.5	1131	1272.5	1309.5	903.5	767	1372	1010.5	1284	1211.5	933.5	1020
	1987.08	1272	1104	1313	1322	911.5	782.5	1355.5	1025	1286.5	1214	958	1032.5
	1988.55	1253.5	1106.5	1290.5	1337	889	764	1346.5	1010.5	1266	1218.5	948.5	1016
	1990.02	1243	1112.5	1283	1323.5	884.5	777	1359	1031	1257	1205.5	945	1026.5
	1991.5	1227	1115.5	1278	1335	889	772.5	1331.5	1022.5	1265	1203.5	935	1009
	1992.97	1232	1111.5	1283.5	1332.5	901.5	764	1363.5	1009.5	1268	1221	933.5	1232.5
	1994.44	1245	1111	1290	1324	884.5	764	1362.5	992	1265.5	1219.5	938	1218
	1995.91	1249.5	1100	1285.5	1323.5	879	742.5	1335	1165	1266.5	1212	928	1232.5
	1997.38	1223.5	1108	1284	1342	870	803	1345.5	1146.5	1275	1217.5	915	1232
	1998.85	1227.5	1104	1262	1325.5	883.5	826	1624.5	1141	1275	1210	918.5	1255.5

## Sheet: Figure 4d
Figure 4d
In-situ Raman of neat graphene fiber
Loading
Strain	Down shift					control	fiber 1#		fiber 2#		fiber 3#		fiber 4#		fiber 5#		fiber 6#
%	cm-1						0	0	0	0	0	0	0	0	0	0	0	0
0	0						0.1	-1	0.1	-1	0.1	-1	0.1	-1	0.1	-1	0.1	-1
0.1	-1						0.2	-2	0.2	-2	0.2	-2	0.2	-2	0.2	-2	0.2	-2
0.2	-1.8						0.3	-3	0.3	-2	0.3	-3	0.3	-3	0.3	-3	0.3	-3
0.3	-3						0.4	-4	0.4	-3	0.4	-4	0.4	-4	0.4	-4	0.4	-4
0.4	-4.1						0.5	-4	0.5	-4	0.5	-5	0.5	-4	0.5	-4	0.5	-5
0.5	-4.8						0.6	-5	0.6	-5	0.6	-5	0.6	-5	0.6	-5	0.6	-6
0.6	-5.8						0.7	-6	0.7	-6	0.7	-6	0.7	-5	0.7	-6	0.7	-6
0.7	-6.9						0.8	-7	0.8	-8	0.8	-7	0.8	-7	0.8	-7	0.8	-8
0.8	-7.3						0.9	-8	0.9	-8	0.9	-8	0.9	-7	0.9	-8	0.9	-9
0.9	-8						1	-9	1	-8	1	-8	1	-8	1	-9	1	-9
1	-8.7						1.1	-9	1.1	-9	1.1	-9	1.1	-9	1.1	-9	1.1	-10
1.1	-9.3						1.2	-10	1.2	-9	1.2	-9	1.2	-9	1.2	-10	1.2	-9
1.2	-9.9						1.3	-10	1.3	-10	1.3	-10	1.3	-10	1.3	-10	1.3	-9
1.3	-10						1.4	-10	1.4	-10	1.4	-10	1.4	-9	1.4	-10	1.4	-10
1.4	-9.8						1.5	-10	1.5	-9	1.5	-10	1.5	-10	1.5	-10	1.5	-10
1.5	-10						1.6	-10	1.6	-10	1.6	-10	1.6	-10	1.6	-10	1.6	-11
1.6	-10.2						1.7	-10	1.7	-10	1.7	-10	1.7	-10	1.7	-10	1.7	-11
1.7	-10.4						1.8	-10	1.8	-9	1.8	-11	1.8	-10	1.8	-10	1.8	-10
1.8	-10.4						1.9	-10	1.9	-11	1.9	-10	1.9	-10	1.9	-10	1.9	-10
1.9	-10.6						2	-11	2	-11	2	-10	2	-10	2	-11	2	-11
2	-11						2.15	-11	2.2	-11
2.15	-11.3
								0	0.1	0.2	0.3	0.4	0.5	0.6	0.7	0.8	0.9	1	1.1	1.2	1.3	1.4	1.5	1.6	1.7	1.8	1.9	2	2.1
							1401	976	613	2046	3090	2316	3367	2599	2199	2453	2297	2935	2928	2271	2087	2390	2387	3239	3576	2130	3573	2878	2624
							1402.58	973	610	2006	3012	2290	3349	2559	2181	2417	2271	2858	2904	2238	2064	2411	2345	3185	3482	2098	3479	2904	2525
							1404.16	948	591	1966	2999	2242	3254	2452	2201	2398	2238	2795	2874	2175	2013	2432	2261	3100	3370	2156	3456	2814	2527
							1405.74	934	603	1960	2926	2225	3241	2458	2127	2338	2175	2758	2816	2198	1941	2419	2238	3095	3404	2050	3433	2788	2493
							1407.32	927	603	1912	2861	2182	3109	2365	2132	2320	2198	2728	2788	2160	1931	2359	2178	3050	3302	2010	3334	2835	2433
							1408.9	918	569	1892	2817	2163	3112	2385	2087	2259	2160	2673	2773	2117	1917	2349	2154	2993	3200	1990	3257	2737	2420
							1410.48	880	546	1860	2743	2136	3084	2291	2048	2213	2117	2659	2717	2101	1861	2276	2154	2919	3174	1970	3304	2703	2384
							1412.06	875	568	1812	2711	2106	2993	2278	2028	2188	2101	2623	2690	2086	1796	2234	2088	2863	3140	1936	3217	2704	2355
							1413.64	872	549	1798	2691	2066	2985	2223	1987	2158	2086	2573	2664	2062	1813	2246	2025	2843	3078	1910	3194	2650	2341
							1415.22	852	556	1782	2617	2027	2966	2197	1959	2137	2062	2520	2636	1969	1784	2200	2011	2845	2976	1846	3136	2592	2276
							1416.8	814	543	1797	2528	1979	2900	2189	1934	2129	1969	2518	2575	1957	1738	2171	1965	2801	2922	1826	3069	2559	2329
							1418.38	810	527	1707	2586	1971	2855	2107	1885	2077	1957	2437	2561	1945	1738	2149	1950	2762	2906	1844	3095	2518	2238
							1419.96	809	528	1681	2463	1985	2809	2128	1895	2054	1945	2459	2543	1915	1753	2094	1927	2700	2902	1778	3015	2540	2238
							1421.54	810	534	1694	2477	1936	2764	2064	1832	2020	1915	2312	2526	1901	1686	2143	1849	2679	2830	1802	3066	2465	2175
							1423.12	811	525	1637	2450	1892	2729	2063	1800	1973	1901	2362	2461	1850	1648	2074	1877	2666	2822	1770	3015	2471	2154
							1424.7	808	499	1615	2396	1873	2665	2000	1761	1952	1850	2309	2432	1855	1653	2073	1831	2605	2720	1816	2894	2449	2142
							1426.27	791	516	1609	2362	1840	2660	1954	1781	1966	1855	2293	2405	1776	1657	2026	1830	2640	2708	1764	2892	2459	2121
							1427.85	757	510	1595	2315	1832	2614	1951	1704	1899	1776	2271	2365	1804	1622	1981	1813	2557	2664	1688	2896	2431	2079
							1429.43	766	482	1568	2311	1825	2589	1954	1729	1896	1804	2230	2386	1765	1567	1986	1753	2530	2644	1712	2860	2362	2057
							1431.01	774	489	1570	2231	1786	2596	1927	1670	1853	1765	2232	2356	1765	1595	1973	1756	2508	2578	1726	2805	2329	2073
							1432.58	770	485	1555	2262	1804	2507	1923	1712	1859	1765	2231	2316	1761	1598	1925	1743	2481	2569	1634	2799	2327	2014
							1434.16	732	490	1563	2222	1744	2443	1879	1667	1789	1761	2164	2291	1741	1535	1945	1724	2442	2555	1616	2780	2328	2030
							1435.73	746	488	1485	2201	1757	2444	1845	1628	1790	1741	2115	2297	1724	1538	1879	1677	2427	2535	1580	2752	2310	2063
							1437.31	729	491	1516	2127	1737	2427	1825	1638	1766	1724	2145	2266	1721	1503	1868	1667	2411	2465	1650	2703	2270	1978
							1438.88	716	461	1482	2124	1706	2380	1810	1643	1755	1721	2127	2259	1706	1522	1873	1655	2412	2464	1566	2777	2223	2005
							1440.46	706	482	1462	2066	1692	2384	1790	1573	1773	1706	2113	2233	1650	1502	1880	1628	2384	2466	1552	2692	2230	1979
							1442.04	711	477	1448	2073	1687	2348	1790	1562	1700	1650	2117	2213	1716	1496	1890	1660	2386	2404	1602	2676	2213	1988
							1443.61	702	468	1443	2067	1678	2315	1740	1562	1748	1716	2092	2207	1702	1469	1851	1639	2363	2378	1610	2687	2229	1949
							1445.18	728	478	1449	2041	1639	2274	1807	1581	1752	1702	2014	2252	1704	1460	1861	1599	2337	2315	1576	2733	2188	1962
							1446.76	699	466	1451	2035	1619	2259	1762	1522	1677	1704	2067	2218	1669	1468	1829	1599	2303	2342	1500	2611	2191	1954
							1448.33	698	444	1433	2000	1643	2264	1744	1537	1645	1669	2056	2174	1654	1426	1846	1578	2328	2354	1584	2593	2216	1952
							1449.9	676	450	1425	2011	1652	2270	1715	1501	1704	1654	2004	2156	1650	1415	1781	1549	2331	2345	1534	2574	2169	1919
							1451.48	673	457	1419	1971	1636	2231	1694	1517	1690	1650	1977	2208	1637	1439	1834	1557	2315	2297	1532	2633	2162	1909
							1453.05	704	460	1396	1990	1616	2194	1697	1507	1691	1637	2002	2179	1602	1405	1807	1538	2335	2318	1548	2604	2198	1902
							1454.62	700	448	1426	1934	1588	2218	1708	1531	1673	1602	1994	2151	1615	1406	1766	1533	2281	2301	1558	2632	2174	1871
							1456.19	678	453	1362	1935	1625	2262	1685	1507	1681	1615	1974	2203	1625	1445	1802	1551	2304	2273	1500	2548	2156	1894
							1457.76	686	463	1394	1938	1585	2184	1710	1483	1627	1625	1978	2152	1610	1405	1783	1534	2303	2221	1492	2630	2154	1879
							1459.34	693	440	1399	1948	1559	2210	1710	1482	1664	1610	1937	2144	1649	1400	1769	1534	2300	2286	1490	2568	2122	1889
							1460.91	666	445	1404	1893	1610	2186	1677	1471	1653	1649	1922	2170	1613	1396	1792	1534	2241	2194	1496	2617	2130	1899
							1462.48	690	446	1372	1899	1539	2174	1677	1467	1654	1613	1969	2171	1634	1386	1840	1523	2237	2223	1510	2590	2144	1888
							1464.05	688	436	1389	1910	1589	2161	1646	1467	1678	1634	1963	2154	1614	1392	1799	1535	2310	2190	1486	2579	2161	1873
							1465.62	667	451	1378	1866	1549	2170	1671	1434	1677	1614	1959	2190	1602	1392	1741	1541	2288	2231	1458	2524	2151	1900
							1467.19	678	443	1367	1874	1558	2108	1648	1469	1634	1602	1917	2157	1683	1396	1795	1547	2342	2227	1488	2567	2172	1907
							1468.76	705	461	1364	1874	1552	2138	1717	1482	1671	1683	1951	2158	1661	1396	1782	1519	2249	2250	1440	2600	2164	1878
							1470.33	684	454	1393	1898	1509	2131	1657	1457	1654	1661	1957	2135	1610	1378	1778	1550	2296	2245	1466	2634	2211	1862
							1471.9	683	439	1395	1858	1550	2129	1621	1443	1631	1610	1897	2182	1618	1382	1800	1540	2302	2220	1464	2602	2149	1885
							1473.47	699	455	1383	1893	1572	2116	1685	1487	1687	1618	1945	2178	1663	1397	1803	1516	2267	2208	1488	2594	2179	1885
							1475.03	700	452	1399	1873	1563	2165	1641	1492	1655	1663	1892	2131	1644	1427	1815	1559	2308	2260	1466	2545	2143	1907
							1476.6	683	456	1422	1874	1555	2123	1676	1471	1710	1644	1935	2177	1692	1421	1835	1545	2320	2188	1508	2605	2181	1921
							1478.17	716	461	1419	1816	1576	2150	1639	1482	1688	1692	1944	2187	1676	1425	1833	1563	2315	2256	1490	2645	2160	1901
							1479.74	702	451	1406	1843	1549	2153	1680	1481	1641	1676	1916	2185	1668	1427	1770	1578	2283	2217	1456	2607	2157	1895
							1481.3	703	451	1432	1853	1544	2136	1670	1492	1701	1668	1915	2183	1664	1427	1777	1555	2298	2288	1472	2629	2189	1928
							1482.87	695	456	1420	1863	1551	2119	1696	1486	1693	1664	1909	2180	1645	1407	1795	1596	2437	2274	1508	2598	2187	1928
							1484.44	689	461	1426	1863	1567	2159	1687	1502	1693	1645	1955	2237	1706	1446	1787	1588	2436	2226	1466	2647	2230	1915
							1486	682	449	1437	1868	1572	2124	1695	1479	1687	1706	1951	2218	1659	1462	1833	1557	2331	2254	1442	2611	2201	1924
							1487.57	679	452	1422	1848	1584	2152	1719	1530	1666	1659	1937	2220	1724	1456	1828	1594	2327	2267	1442	2638	2254	1924
							1489.14	723	458	1487	1849	1577	2086	1712	1497	1733	1724	1942	2257	1694	1449	1844	1630	2366	2293	1478	2664	2227	1927
							1490.7	700	452	1501	1877	1571	2195	1706	1489	1667	1694	1949	2301	1733	1429	1859	1608	2324	2316	1528	2646	2245	1939
							1492.27	733	486	1473	1848	1568	2183	1724	1523	1719	1733	1971	2290	1723	1439	1871	1654	2352	2294	1494	2739	2243	2000
							1493.83	720	465	1501	1872	1564	2166	1747	1528	1727	1723	1934	2275	1729	1466	1846	1624	2418	2335	1536	2671	2270	1965
							1495.4	743	459	1502	1865	1557	2234	1757	1544	1747	1729	1962	2303	1768	1484	1869	1651	2383	2353	1486	2712	2292	1976
							1496.96	727	457	1521	1849	1635	2131	1750	1535	1766	1768	1960	2308	1807	1514	1888	1653	2436	2398	1524	2727	2291	1994
							1498.52	722	462	1549	1846	1585	2174	1739	1558	1798	1807	1988	2366	1863	1482	1884	1677	2420	2395	1516	2736	2275	2002
							1500.09	748	471	1545	1836	1627	2216	1788	1564	1815	1863	2004	2372	1838	1500	1888	1692	2466	2356	1558	2723	2295	2007
							1501.65	741	473	1551	1879	1606	2207	1801	1539	1823	1838	1976	2369	1858	1521	1931	1701	2457	2411	1520	2840	2334	2031
							1503.21	740	461	1565	1871	1602	2227	1809	1584	1837	1858	1989	2341	1881	1561	1937	1736	2488	2386	1630	2875	2319	2027
							1504.78	783	458	1628	1900	1667	2233	1816	1619	1868	1881	1981	2425	1931	1563	1945	1729	2462	2447	1588	2856	2380	2039
							1506.34	775	487	1641	1902	1620	2245	1841	1593	1876	1931	2014	2386	1950	1541	1953	1785	2498	2444	1520	2873	2390	2085
							1507.9	803	491	1653	1919	1681	2260	1847	1606	1921	1950	2004	2449	1956	1566	2018	1784	2536	2480	1564	2872	2418	2075
							1509.46	808	489	1642	1894	1638	2272	1863	1614	1921	1956	2034	2512	1986	1600	2033	1845	2556	2528	1612	2912	2447	2130
							1511.03	798	472	1697	1953	1704	2312	1901	1624	1940	1986	2050	2527	1996	1594	2058	1867	2567	2502	1600	2973	2448	2141
							1512.59	817	487	1744	1948	1676	2296	1878	1651	1964	1996	2057	2498	1974	1614	2003	1890	2640	2568	1618	2961	2452	2177
							1514.15	815	483	1737	1944	1735	2329	1924	1710	2013	1974	2108	2538	1989	1606	2040	1874	2613	2601	1636	3001	2475	2140
							1515.71	807	496	1749	1974	1728	2281	1936	1689	2008	1989	2099	2520	2048	1662	2040	1903	2688	2678	1654	3041	2535	2176
							1517.27	848	481	1748	1965	1756	2332	1944	1720	2022	2048	2087	2574	2066	1640	2091	1903	2703	2649	1630	3069	2555	2172
							1518.83	833	481	1810	1994	1786	2374	1958	1750	2032	2066	2135	2621	2065	1658	2075	1932	2661	2608	1694	3069	2604	2199
							1520.39	822	500	1812	2008	1793	2358	2015	1760	2036	2065	2168	2638	2090	1713	2109	1989	2775	2666	1722	3116	2599	2248
							1521.95	851	498	1847	1978	1775	2384	2009	1717	2087	2090	2184	2639	2088	1750	2095	1997	2693	2663	1680	3114	2667	2245
							1523.51	877	523	1832	2001	1813	2410	2062	1760	2103	2088	2198	2701	2115	1738	2183	2017	2773	2698	1716	3194	2618	2277
							1525.07	863	496	1877	2031	1808	2466	2048	1796	2095	2115	2216	2689	2146	1757	2185	2010	2772	2797	1744	3128	2600	2298
							1526.62	897	529	1868	2014	1836	2479	2114	1815	2110	2146	2196	2710	2186	1767	2167	2064	2820	2819	1738	3218	2682	2312
							1528.18	887	525	1884	2048	1845	2471	2083	1848	2156	2186	2267	2759	2176	1755	2229	2066	2818	2827	1800	3215	2667	2323
							1529.74	894	527	1887	2058	1846	2539	2125	1874	2165	2176	2264	2728	2208	1778	2239	2110	2873	2860	1776	3250	2705	2346
							1531.3	899	541	1865	2083	1838	2561	2172	1847	2134	2208	2273	2827	2185	1817	2240	2114	2870	2884	1754	3343	2742	2321
							1532.86	878	536	1924	2120	1861	2593	2193	1863	2175	2185	2324	2803	2230	1843	2264	2124	2876	2930	1836	3331	2784	2389
							1534.41	900	565	1958	2178	1888	2630	2175	1911	2198	2230	2351	2842	2243	1821	2300	2116	2944	2943	1786	3363	2806	2406
							1535.97	879	538	1948	2155	1959	2580	2200	1945	2266	2243	2420	2872	2241	1824	2312	2149	2937	2960	1848	3427	2836	2437
							1537.53	923	554	1936	2131	1966	2632	2202	1943	2274	2241	2430	2946	2210	1861	2321	2150	2934	3005	1838	3466	2869	2538
							1539.08	912	563	1930	2163	1927	2688	2224	1954	2292	2210	2394	2943	2274	1868	2336	2157	2960	3039	1866	3521	2935	2516
							1540.64	945	566	2005	2198	1974	2652	2261	2010	2317	2274	2466	3005	2293	1970	2383	2184	3028	3071	1898	3557	2910	2570
							1542.2	951	604	1983	2277	1998	2739	2267	1996	2345	2293	2497	3008	2342	1988	2427	2201	3072	3121	1858	3618	2956	2592
							1543.75	966	594	2078	2284	2014	2768	2333	1987	2402	2342	2543	3044	2384	1981	2429	2257	3065	3141	1948	3630	2998	2561
							1545.3	983	613	2008	2320	2032	2818	2348	2094	2420	2384	2540	3113	2363	1992	2422	2260	3123	3160	1936	3735	3127	2597
							1546.86	964	614	2081	2277	2061	2845	2329	2071	2400	2363	2617	3123	2366	2000	2538	2262	3177	3187	1998	3700	3120	2628
							1548.41	990	623	2084	2383	2040	2823	2394	2158	2441	2366	2614	3171	2411	2050	2514	2255	3232	3238	1992	3800	3128	2676
							1549.97	1006	660	2115	2376	2125	2920	2384	2117	2452	2411	2670	3221	2483	2060	2560	2316	3209	3268	2016	3878	3182	2709
							1551.52	1007	629	2140	2381	2136	2975	2427	2171	2545	2483	2758	3277	2488	2100	2591	2305	3324	3302	2038	3893	3220	2729
							1553.08	1054	649	2118	2486	2160	2944	2522	2156	2477	2488	2793	3305	2549	2141	2667	2378	3321	3318	2026	3982	3277	2824
							1554.63	1039	645	2127	2434	2181	2992	2532	2249	2596	2549	2820	3361	2540	2164	2680	2383	3412	3387	2090	4045	3356	2892
							1556.18	1061	653	2239	2529	2196	3074	2516	2232	2608	2540	2883	3425	2580	2162	2705	2388	3420	3480	2098	4054	3368	2871
							1557.74	1100	682	2204	2551	2232	3166	2595	2292	2613	2580	2948	3475	2618	2261	2783	2437	3483	3460	2098	4155	3401	2943
							1559.29	1123	669	2285	2596	2292	3127	2610	2257	2632	2618	2962	3546	2674	2260	2798	2406	3555	3506	2104	4195	3466	2950
							1560.84	1141	702	2315	2626	2303	3256	2658	2394	2735	2674	3010	3633	2731	2290	2828	2482	3619	3553	2250	4229	3537	3054
							1562.39	1114	730	2313	2670	2316	3293	2688	2434	2790	2731	3059	3681	2769	2366	2873	2526	3619	3639	2204	4399	3579	3053
							1563.94	1145	735	2380	2726	2417	3273	2760	2445	2843	2769	3128	3684	2837	2397	2895	2562	3741	3668	2296	4453	3653	3185
							1565.5	1176	740	2411	2791	2394	3382	2803	2478	2849	2837	3218	3740	2921	2470	2953	2588	3777	3754	2316	4508	3731	3179
							1567.05	1232	725	2469	2833	2436	3503	2826	2509	2925	2921	3305	3854	2919	2496	2956	2660	3840	3814	2324	4578	3774	3230
							1568.6	1197	767	2487	2940	2488	3461	2854	2509	2943	2919	3365	3954	2965	2615	3098	2649	3866	3942	2346	4592	3832	3234
							1570.15	1236	776	2522	2920	2500	3549	2946	2571	2972	2965	3444	3983	3021	2622	3099	2770	4003	3936	2424	4701	3908	3319
							1571.7	1246	760	2559	3031	2592	3629	3013	2640	3105	3021	3471	4001	3058	2681	3113	2818	4018	4032	2486	4766	3996	3369
							1573.25	1301	782	2640	3083	2647	3750	3040	2732	3153	3058	3617	4039	3086	2705	3206	2807	4043	4136	2518	4809	4044	3416
							1574.8	1307	776	2661	3147	2620	3780	3136	2713	3204	3086	3609	4128	3165	2792	3235	2898	4145	4178	2552	4897	4073	3509
							1576.35	1324	836	2741	3203	2729	3917	3177	2820	3285	3165	3695	4156	3234	2833	3289	2897	4190	4274	2526	4931	4086	3495
							1577.89	1337	827	2801	3247	2750	3953	3231	2830	3373	3234	3803	4298	3271	2940	3347	3011	4208	4300	2628	5003	4134	3535
							1579.44	1386	840	2817	3382	2827	3977	3256	2911	3396	3271	3820	4298	3327	2967	3335	3052	4328	4473	2652	5023	4170	3638
							1580.99	1409	864	2880	3408	2835	4055	3348	2915	3474	3327	3930	4294	3349	3007	3396	3094	4371	4620	2766	5163	4259	3669
							1582.54	1440	874	2926	3489	2919	4162	3378	3007	3526	3349	3907	4392	3377	3028	3404	3200	4402	4662	2692	5205	4251	3647
							1584.09	1461	885	2943	3588	2876	4197	3429	3043	3556	3377	3974	4369	3379	3087	3462	3235	4442	4744	2780	5242	4266	3687
							1585.64	1460	880	2999	3601	2938	4303	3523	3071	3603	3379	3993	4372	3393	3120	3506	3265	4472	4848	2776	5270	4279	3712
							1587.18	1485	884	3055	3721	2943	4363	3581	3133	3646	3393	4041	4342	3434	3094	3499	3299	4531	4830	2780	5318	4289	3714
							1588.73	1500	911	3047	3810	3009	4431	3598	3136	3659	3434	4125	4383	3444	3126	3538	3348	4563	4926	2812	5264	4264	3693
							1590.28	1507	900	3035	3837	3058	4408	3611	3199	3692	3444	4057	4358	3424	3119	3557	3372	4582	4982	2826	5330	4278	3727
							1591.82	1501	881	2999	3868	3065	4524	3620	3164	3727	3424	4077	4400	3460	3142	3601	3436	4601	5125	2904	5387	4342	3744
							1593.37	1489	904	3082	3920	3021	4480	3652	3288	3732	3460	4081	4359	3395	3134	3584	3433	4520	5138	2878	5283	4248	3663
							1594.91	1476	906	3057	3927	3077	4497	3647	3223	3746	3395	4000	4347	3403	3098	3591	3408	4504	5064	2850	5360	4220	3679
							1596.46	1472	914	3065	3977	3105	4561	3669	3285	3691	3403	4036	4261	3368	3123	3635	3415	4546	5096	2890	5346	4213	3672
							1598	1495	923	3076	3997	3105	4549	3635	3258	3672	3368	3990	4253	3346	3071	3575	3424	4576	5096	2802	5266	4229	3647
							1599.55	1501	922	2983	3952	3079	4524	3610	3255	3650	3346	4018	4196	3244	3085	3635	3385	4458	5054	2768	5200	4120	3574
							1601.09	1478	899	2943	3971	3073	4534	3559	3251	3540	3244	3933	4205	3270	2965	3559	3394	4409	5034	2748	5172	4129	3541
							1602.64	1435	897	2898	3954	3062	4466	3590	3258	3589	3270	3879	4107	3181	2934	3528	3344	4379	5058	2800	5114	4032	3506
							1604.18	1445	893	2924	3929	3092	4507	3537	3217	3499	3181	3783	4021	3135	2943	3508	3276	4335	4950	2786	5052	3949	3493
							1605.73	1452	867	2849	3937	3015	4378	3516	3191	3506	3135	3822	3953	3185	2885	3431	3308	4260	4982	2772	4935	3889	3386
							1607.27	1394	880	2869	3863	2988	4407	3469	3111	3414	3185	3757	3916	3085	2824	3430	3215	4239	4906	2688	4961	3864	3388
							1608.81	1391	883	2847	3832	2976	4319	3395	3129	3457	3085	3671	3833	3063	2797	3378	3217	4194	4888	2692	4800	3800	3324
							1610.35	1383	855	2789	3814	2879	4280	3347	3087	3345	3063	3576	3745	2963	2716	3298	3158	4095	4838	2650	4705	3696	3279
							1611.9	1355	844	2747	3786	2916	4231	3328	3039	3345	2963	3585	3673	2928	2679	3328	3138	4041	4678	2638	4621	3664	3217
							1613.44	1328	849	2710	3761	2834	4153	3291	2977	3205	2928	3506	3587	2859	2682	3224	3024	3989	4682	2582	4520	3524	3109
							1614.98	1299	834	2654	3707	2813	4108	3180	2981	3183	2859	3407	3429	2795	2554	3185	3056	3817	4542	2574	4343	3455	3026
							1616.52	1288	820	2572	3620	2774	4064	3143	2953	3158	2795	3316	3401	2671	2542	3080	2966	3812	4499	2440	4251	3327	2920
							1618.06	1258	760	2536	3591	2689	3962	3054	2826	3105	2671	3294	3273	2606	2461	3002	2938	3752	4504	2406	4092	3277	2866
							1619.61	1201	755	2504	3515	2663	3903	3024	2767	2990	2606	3169	3208	2570	2388	2857	2812	3593	4346	2356	3980	3092	2715
							1621.15	1146	744	2431	3468	2595	3785	2942	2677	2859	2570	3020	3035	2397	2339	2819	2789	3436	4317	2270	3848	3042	2640
							1622.69	1087	699	2322	3378	2524	3713	2885	2596	2747	2397	2927	2849	2282	2233	2708	2734	3357	4222	2174	3710	2857	2568
							1624.23	1071	693	2279	3302	2458	3635	2801	2508	2669	2282	2840	2743	2206	2150	2598	2647	3262	4126	2118	3502	2721	2368
							1625.77	1031	649	2157	3201	2419	3523	2674	2422	2583	2206	2706	2634	2076	2049	2521	2550	3103	3932	2050	3306	2607	2330
							1627.31	1001	595	2039	3106	2334	3419	2557	2319	2391	2076	2599	2547	1979	1956	2353	2454	2946	3836	2038	3134	2467	2208
							1628.85	912	595	1934	3026	2256	3249	2454	2273	2311	1979	2470	2354	1794	1804	2270	2342	2800	3710	1902	2949	2332	2119
							1630.38	884	554	1817	2901	2128	3136	2345	2108	2198	1794	2369	2246	1742	1711	2157	2224	2639	3500	1866	2778	2199	1953
							1631.92	791	538	1767	2795	2079	2997	2235	2008	2058	1742	2192	2071	1619	1630	2038	2107	2540	3260	1764	2697	2088	1868
							1633.46	758	522	1651	2651	1977	2866	2122	1894	1963	1619	2080	2002	1554	1520	1908	2026	2366	3158	1656	2490	1961	1748
							1635	708	489	1541	2516	1862	2740	1968	1777	1817	1554	1955	1921	1447	1456	1853	1891	2223	2938	1578	2393	1905	1633
							1636.54	670	443	1386	2396	1801	2560	1851	1658	1674	1447	1892	1784	1382	1360	1734	1804	2125	2830	1484	2252	1845	1585
							1638.08	642	449	1325	2295	1685	2439	1764	1580	1592	1382	1784	1694	1253	1257	1649	1664	2035	2640	1408	2136	1697	1503
							1639.61	590	426	1266	2159	1627	2323	1668	1503	1481	1253	1688	1602	1209	1211	1527	1541	1893	2445	1316	2090	1599	1417
							1641.15	575	409	1188	2043	1517	2196	1545	1390	1381	1209	1632	1548	1153	1116	1500	1474	1817	2293	1276	2009	1600	1382
							1642.69	537	405	1101	1929	1433	2112	1455	1334	1289	1153	1515	1436	1116	1058	1408	1334	1749	2162	1266	1883	1490	1315
							1644.22	513	367	1067	1800	1352	1944	1394	1199	1234	1116	1453	1416	1044	1005	1364	1272	1665	1994	1164	1833	1438	1249
							1645.76	503	362	961	1713	1340	1810	1299	1164	1176	1044	1396	1381	982	940	1323	1191	1585	1873	1140	1753	1391	1211
							1647.3	466	341	920	1621	1210	1781	1260	1135	1088	982	1318	1333	955	914	1258	1098	1528	1732	1144	1726	1350	1185
							1648.83	460	352	910	1555	1159	1656	1141	1080	1052	955	1273	1323	956	882	1235	1063	1463	1644	1038	1715	1314	1145
							1650.37	458	339	859	1497	1117	1562	1106	1012	1008	956	1247	1236	921	846	1186	1036	1429	1601	984	1666	1286	1123
							1651.9	448	341	800	1401	1078	1521	1053	994	980	921	1202	1222	880	814	1154	934	1359	1458	964	1590	1275	1055
							1653.44	425	326	824	1328	1015	1421	1024	953	927	880	1159	1212	846	780	1130	917	1291	1420	898	1569	1220	1084
							1654.97	429	331	785	1308	1033	1386	988	946	912	846	1129	1167	879	766	1098	899	1297	1373	910	1549	1224	1022
							1656.5	407	333	751	1232	959	1328	955	900	889	879	1071	1135	812	741	1066	868	1271	1303	884	1545	1207	1014
							1658.04	406	325	718	1194	948	1274	924	895	880	812	1080	1121	795	732	1071	869	1266	1238	862	1517	1204	991
							1659.57	393	317	702	1168	918	1242	898	870	850	795	1053	1101	775	711	1069	820	1209	1248	858	1461	1165	972
							1661.1	382	316	686	1133	875	1196	870	873	837	775	1021	1084	774	705	1030	796	1215	1166	794	1452	1123	943
							1662.64	394	320	671	1101	883	1183	835	821	815	774	1023	1052	798	662	1028	785	1187	1157	786	1468	1138	967
							1664.17	394	314	648	1070	871	1139	830	826	777	798	1000	1044	765	678	1007	753	1163	1108	782	1424	1114	931
							1665.7	400	320	643	1062	837	1120	829	795	754	765	947	1028	729	667	984	730	1148	1118	802	1441	1085	901
							1667.23	362	320	646	1047	832	1095	773	776	740	729	946	1020	743	640	1009	700	1102	1110	774	1405	1069	900
							1668.77	363	306	617	1006	822	1080	765	797	756	743	924	1013	723	648	964	705	1094	1058	738	1397	1066	911
							1670.3	368	296	630	968	816	1037	756	746	722	723	918	1015	718	648	954	696	1063	1044	766	1380	1041	864
							1671.83	375	302	582	960	802	1008	750	753	717	718	907	963	700	635	932	657	1075	1006	720	1381	1046	859
							1673.36	359	289	600	935	764	1008	751	758	719	700	910	991	681	606	962	650	1083	1016	716	1368	1024	873
							1674.89	361	294	567	940	741	1022	737	748	673	681	883	982	666	585	934	639	1055	998	724	1353	1003	863
							1676.42	360	284	577	901	758	960	718	742	651	666	858	977	667	574	913	636	1017	962	698	1377	1024	831
							1677.95	343	294	557	893	727	964	696	723	659	667	863	1038	680	566	934	640	1028	924	716	1317	996	837
							1679.48	349	302	559	884	734	951	693	705	615	680	866	1014	668	564	921	635	1011	976	724	1298	983	828
							1681.01	363	290	543	847	725	936	692	716	657	668	827	949	657	538	894	618	1005	947	686	1314	987	792
							1682.54	350	301	535	859	732	932	650	713	649	657	766	901	630	553	884	620	1018	914	684	1296	984	788
							1684.07	338	299	525	870	717	909	651	697	639	630	812	925	632	545	890	589	993	905	658	1265	994	769
							1685.6	329	279	536	844	708	897	656	675	616	632	787	938	639	543	868	582	987	900	670	1275	976	784
							1687.13	327	297	518	812	692	866	650	685	605	639	784	876	611	532	908	573	962	882	648	1232	958	772
							1688.65	328	287	516	813	681	858	632	701	629	611	773	900	607	538	905	584	972	898	666	1249	966	767
							1690.18	339	288	520	779	679	862	639	668	596	607	767	866	610	515	849	569	944	856	658	1254	976	765
							1691.71	346	301	517	793	678	831	629	680	590	610	781	892	612	519	879	558	945	878	618	1242	950	758
							1693.24	326	299	514	786	693	850	608	673	597	612	743	875	599	518	859	574	910	853	636	1242	926	735
							1694.76	324	283	496	762	638	837	623	673	588	599	740	881	590	529	842	548	924	855	618	1237	958	733
							1696.29	335	286	484	778	643	828	586	662	585	590	761	853	594	508	843	550	911	846	640	1214	926	747
							1697.82	308	293	486	755	658	818	595	648	587	594	725	856	602	501	862	552	950	832	604	1229	915	742
							1699.34	324	296	498	765	664	824	598	638	569	602	738	837	577	492	850	542	914	780	606	1210	895	721
							1700.87	316	295	505	756	645	793	611	652	557	577	733	826	569	476	826	526	900	819	632	1220	899	718
							1702.39	322	284	477	728	635	776	591	623	556	569	710	821	571	481	825	530	883	814	610	1172	921	714
							1703.92	324	276	461	709	631	782	593	636	551	571	731	832	570	483	820	534	903	822	636	1186	892	736
							1705.44	318	287	473	723	616	785	581	609	543	570	706	833	565	504	816	552	890	806	620	1150	941	695
							1706.97	318	290	482	714	635	761	559	617	548	565	710	845	573	480	814	524	903	808	606	1204	889	714
							1708.49	331	282	485	713	626	798	582	611	548	573	700	821	587	474	842	520	921	772	600	1221	898	725
							1710.02	330	285	471	717	620	770	564	615	540	587	685	842	577	490	808	499	870	788	620	1161	887	728
							1711.54	322	272	467	698	618	755	581	600	552	577	685	831	578	493	806	545	857	770	606	1194	880	710
							1713.07	315	293	476	700	621	742	564	614	546	578	702	823	562	468	835	501	877	800	570	1162	865	690
							1714.59	320	285	494	692	596	755	567	633	525	562	700	840	565	462	846	528	874	800	600	1203	901	688
							1716.11	326	271	481	670	597	752	562	618	548	565	697	816	582	470	816	515	868	793	584	1153	866	687
							1717.63	303	286	465	688	616	741	554	631	543	582	675	818	573	464	785	518	837	758	572	1156	875	688
							1719.16	332	284	467	657	625	747	554	607	526	573	680	823	550	472	808	512	845	780	582	1135	871	713
							1720.68	317	279	460	651	581	752	544	623	527	550	658	818	554	461	784	523	857	800	614	1147	880	684
							1722.2	315	283	447	662	612	734	550	612	538	554	660	819	552	444	820	506	857	782	570	1167	898	683
							1723.72	308	283	446	668	589	722	555	610	501	552	667	782	566	444	818	500	881	758	590	1166	877	699
							1725.24	318	291	462	681	613	720	565	599	541	566	665	831	569	461	808	496	856	740	566	1159	890	695
							1726.76	301	272	452	634	588	715	528	616	524	569	662	810	558	470	790	521	857	750	564	1152	868	700
							1728.28	306	281	469	651	586	713	538	593	538	558	660	842	574	465	787	500	879	740	576	1150	890	691
							1729.8	315	262	446	658	599	728	539	584	525	574	679	821	561	454	803	475	869	799	562	1148	860	690
							1731.32	320	276	460	640	576	711	541	601	543	561	671	806	568	462	816	486	871	773	562	1185	886	686
							1732.84	317	273	464	660	564	732	528	627	519	568	670	806	564	458	811	484	854	744	580	1162	859	701
							1734.36	319	280	442	629	611	734	529	603	508	564	630	811	574	448	811	502	854	790	572	1160	893	716
							1735.88	315	275	463	664	601	709	530	616	552	574	672	835	561	463	799	507	871	750	578	1179	853	691
							1737.4	309	285	461	626	604	733	530	602	533	561	679	809	559	464	792	512	830	776	618	1160	889	694
							1738.92	316	263	473	638	614	712	540	590	542	559	663	805	542	457	804	492	866	742	603	1149	875	683
							1740.44	307	278	472	642	596	714	540	600	534	542	645	814	538	454	790	509	848	762	594	1168	852	691
							1741.96	312	267	445	647	611	707	530	608	525	538	644	802	537	460	795	496	871	763	588	1158	855	679
							1743.48	308	275	460	633	580	721	548	597	521	537	653	809	560	438	792	495	878	770	566	1158	859	676
							1744.99	310	273	444	634	607	687	530	622	515	560	664	812	568	461	804	476	816	758	556	1155	902	680
							1746.51	323	279	436	622	594	713	530	603	505	568	611	779	556	442	816	516	860	769	592	1158	844	676
							1748.03	306	286	447	644	600	694	547	603	529	556	658	796	577	449	787	489	856	704	566	1131	873	663
							1749.54	296	272	442	628	589	688	516	597	503	577	624	800	566	463	788	471	845	724	584	1178	847	672
							1751.06	306	283	446	624	601	689	525	592	519	566	624	800	540	454	789	487	841	736	540	1142	839	692
							1752.58	293	261	440	610	563	700	551	604	513	540	642	790	566	440	787	486	841	778	596	1143	890	663
							1754.09	308	277	447	615	590	690	522	599	503	566	634	809	533	440	776	476	853	750	582	1142	864	651
							1755.61	296	281	452	615	587	699	522	598	511	533	620	794	551	467	797	492	842	753	572	1141	839	673
							1757.12	308	275	442	612	595	701	539	606	519	551	626	794	544	448	800	481	838	736	548	1148	841	656
							1758.64	301	278	433	622	587	689	525	605	522	544	630	781	559	438	789	475	805	766	584	1136	865	674
							1760.15	304	277	445	612	586	684	528	596	524	559	640	794	540	441	803	496	844	746	562	1131	856	682
							1761.67	298	269	437	626	579	654	522	594	505	540	605	786	540	445	800	478	836	743	580	1143	865	662
							1763.18	301	288	455	604	566	710	529	606	506	540	642	766	559	444	778	487	812	718	586	1120	814	667
							1764.69	291	268	441	620	570	703	526	576	501	559	639	774	535	440	800	500	829	751	556	1140	838	673
							1766.21	324	271	442	624	558	666	513	605	510	535	637	786	531	444	784	474	829	727	596	1102	839	665
							1767.72	298	289	433	616	575	679	512	587	516	531	631	762	531	439	768	470	839	727	575	1128	856	656
							1769.23	304	280	439	598	560	679	504	584	485	531	622	775	528	450	785	475	816	737	564	1122	846	664
							1770.75	299	273	427	592	577	678	514	595	496	528	608	751	539	426	756	483	839	716	564	1120	823	638
							1772.26	300	265	436	590	576	661	515	567	508	539	616	752	535	406	785	484	841	744	526	1122	824	675
							1773.77	292	277	438	615	575	648	499	574	487	535	635	746	512	433	786	476	815	750	516	1135	836	651
							1775.28	299	266	436	594	574	655	510	571	498	512	619	754	517	449	766	466	812	728	532	1103	837	652
							1776.8	280	274	419	610	569	683	504	568	476	517	628	748	523	437	762	468	793	733	542	1098	821	651
							1778.31	287	264	428	611	574	682	498	580	504	523	619	767	529	432	778	468	811	739	538	1100	841	631
							1779.82	287	260	412	606	571	670	490	578	496	529	632	745	503	423	773	484	800	739	554	1098	828	659
							1781.33	289	266	429	608	575	671	502	582	485	503	616	784	510	426	730	458	816	727	548	1091	820	628
							1782.84	295	268	417	587	554	657	503	552	475	510	597	743	501	424	736	445	783	706	558	1071	812	630
							1784.35	284	266	418	594	558	660	488	560	477	501	580	753	508	405	758	471	828	706	546	1097	837	650
							1785.86	291	284	417	602	556	651	508	552	482	508	579	749	519	412	751	458	796	690	542	1087	784	626
							1787.37	293	273	415	602	562	668	491	549	488	519	604	722	497	413	732	452	795	716	544	1082	816	624
							1788.88	299	270	432	582	550	668	488	553	453	497	608	717	484	414	719	449	782	699	532	1079	817	629
							1790.39	287	265	404	580	569	645	485	572	464	484	600	731	494	408	727	448	800	705	536	1059	792	600
							1791.9	288	270	413	586	570	658	472	572	445	494	586	713	496	407	744	438	767	697	560	1071	802	632
							1793.4	287	270	389	592	544	641	471	566	457	496	595	743	491	406	728	442	795	708	508	1094	795	626
							1794.91	284	266	404	576	540	628	469	551	469	491	599	711	491	410	732	426	776	658	548	1107	786	591
							1796.42	274	262	406	572	549	654	478	561	469	491	605	717	491	394	735	446	775	688	570	1059	791	618
							1797.93	280	266	381	576	544	650	473	543	457	491	600	727	483	389	731	431	749	692	508	1083	771	619
							1799.43	282	256	398	591	532	632	470	538	457	483	574	728	500	389	717	438	744	686	528	1040	772	624
